# Supplementary material for: Single cell analysis of transcriptome and open chromatin reveals the dynamics of hair follicle stem cell aging
Source: Front Aging. 2023 Jul 3;4:1192149. doi: 10.3389/fragi.2023.1192149 (PMC10350644; doi:10.3389/fragi.2023.1192149)
Supplement: Supplementary file 1 [file Table2.XLSX]

## Sheet: Sheet1
	p_val	avg_log2FC	pct.1	pct.2	p_val_adj
Gja1	2.74032e-59	3.76679	0.985	0.411	5.22634e-55
Krt14	3.67635e-57	3.68944	0.995	0.906	7.01153e-53
Krt15	8.76469e-57	-3.35418	0.863	1	1.6716e-52
Col17a1	6.5752e-54	-2.24847	0.363	0.944	1.25402e-49
Aqp3	1.78296e-52	-3.14424	0.647	0.983	3.40045e-48
Ucp2	4.30833e-52	2.44539	0.961	0.439	8.21684e-48
Ptn	9.51044e-49	-2.96611	0.127	0.828	1.81383e-44
Pdzrn3	2.48195e-44	1.97102	0.946	0.494	4.73358e-40
Ctsd	6.32967e-43	1.68303	0.975	0.783	1.2072e-38
Homer2	6.43825e-43	-1.51577	0.064	0.739	1.2279e-38
Apoe	5.21485e-42	2.2273	1	0.994	9.94577e-38
Atp1b3	6.27991e-42	1.60046	0.936	0.628	1.1977e-37
Pdrg1	7.97564e-41	1.48928	0.907	0.306	1.52111e-36
Cd34	1.45064e-40	-1.62403	0.029	0.672	2.76667e-36
Bzw2	1.94392e-39	1.41829	0.838	0.217	3.70745e-35
Selenop	2.62758e-39	1.40197	0.961	0.672	5.01132e-35
Ccl27a	1.39564e-38	-2.48636	0.76	0.95	2.66176e-34
Hmgcs2	1.67518e-37	1.83969	0.75	0.089	3.1949e-33
Reep5	1.94472e-36	1.14691	0.995	0.95	3.70898e-32
Laptm4a	5.31487e-36	1.12034	0.975	0.922	1.01365e-31
S100a10	1.29333e-35	-2.04524	0.775	0.928	2.46665e-31
Fabp5	5.7183e-34	2.46793	0.882	0.439	1.09059e-29
Insig2	1.97871e-33	1.45672	0.941	0.611	3.7738e-29
Wfdc18	2.65871e-33	1.68386	0.613	0.017	5.07069e-29
Tcim	3.43239e-33	2.20264	0.824	0.283	6.54625e-29
Atp6ap1	7.24364e-33	1.10339	0.887	0.5	1.38151e-28
Tgm5	8.95782e-33	-1.26397	0.059	0.611	1.70844e-28
Hivep3	1.10085e-32	-1.72352	0.059	0.606	2.09953e-28
Mgst1	2.47194e-32	1.27243	0.873	0.372	4.71448e-28
Car12	4.64702e-32	1.25188	0.76	0.183	8.8628e-28
Rnase4	7.64769e-32	1.3956	0.745	0.178	1.45857e-27
Tns1	9.75371e-32	-0.805038	0.01	0.544	1.86023e-27
Vmp1	3.15683e-31	1.35207	0.892	0.45	6.02072e-27
Lgals7	4.17331e-31	0.951008	1	0.994	7.95933e-27
Peli1	4.8378e-31	1.46528	0.941	0.661	9.22666e-27
Tmem45a	1.2354e-30	-1.4489	0.181	0.733	2.35615e-26
Dsg1a	1.34208e-30	1.19644	0.843	0.306	2.55961e-26
Atox1	2.47259e-30	1.00379	0.99	0.911	4.71572e-26
Dmkn	3.31498e-30	-1.23644	0.975	1	6.32233e-26
Rpl21	3.60879e-30	-0.654973	0.995	1	6.88269e-26
Cald1	5.61781e-30	1.42712	0.833	0.267	1.07143e-25
Adcy1	1.3954e-29	-0.93809	0.044	0.567	2.6613e-25
Gjb2	1.62809e-29	1.39702	0.613	0.05	3.1051e-25
Eef1a1	3.56202e-29	-0.625725	1	1	6.79349e-25
Skint2	5.08115e-29	1.19557	0.667	0.094	9.69077e-25
Chl1	6.34849e-29	1.12897	0.755	0.211	1.21078e-24
Nr4a1	9.00508e-29	1.79097	0.843	0.333	1.71745e-24
Ifitm2	2.44667e-28	-1.23458	0.26	0.767	4.6663e-24
Nfatc1	3.00427e-28	-1.30596	0.196	0.717	5.72975e-24
Crip1	5.56519e-28	-1.95658	0.27	0.739	1.06139e-23
Lurap1l	1.16016e-27	1.17631	0.765	0.183	2.21266e-23
Atp1a1	2.61648e-27	1.17637	0.951	0.839	4.99015e-23
Calm4	2.89407e-27	-1.90187	0.176	0.65	5.51957e-23
Prss12	3.51161e-27	0.845102	0.578	0.05	6.69734e-23
Sfr1	4.46355e-27	-1.15958	0.917	0.961	8.51289e-23
Stom	6.11341e-27	0.875605	0.667	0.117	1.16595e-22
Pfkp	7.81315e-27	1.20014	0.907	0.622	1.49012e-22
Emp1	1.13678e-26	-1.72976	0.863	0.95	2.16807e-22
Fam84a	1.16513e-26	1.58076	0.907	0.539	2.22213e-22
Cd44	1.90637e-26	-1.2749	0.838	0.961	3.63582e-22
Fam25c	2.25819e-26	-1.24481	0.525	0.911	4.30682e-22
Prnp	3.38969e-26	-1.20385	0.363	0.789	6.46482e-22
Agpat3	4.11089e-26	1.01858	0.863	0.439	7.8403e-22
Acot1	8.52799e-26	1.0802	0.877	0.411	1.62646e-21
Slc43a2	9.38013e-26	0.88744	0.593	0.078	1.78898e-21
Pi15	1.27386e-25	-1.4479	0.196	0.661	2.4295e-21
Dap	3.22652e-25	-1.06097	0.172	0.65	6.15362e-21
Psapl1	3.98996e-25	0.967792	0.559	0.056	7.60965e-21
Cadm1	4.48752e-25	-1.00241	0.147	0.644	8.5586e-21
H3f3b	4.73865e-25	1.12033	1	1	9.03755e-21
Sncg	8.89374e-25	-0.820964	0.005	0.433	1.69621e-20
Krt80	9.22661e-25	-0.956354	0.059	0.528	1.7597e-20
Hilpda	1.3777e-24	2.29174	0.549	0.067	2.62755e-20
Cops9	1.57542e-24	0.936627	0.936	0.6	3.00464e-20
Pycard	2.27491e-24	0.895512	0.868	0.428	4.33871e-20
Calm2	3.18314e-24	-1.18056	0.975	0.972	6.07089e-20
Ngf	4.40869e-24	-1.52101	0.152	0.606	8.40825e-20
Ctnnb1	6.66514e-24	0.822957	0.98	0.972	1.27118e-19
Trp63	6.77685e-24	1.14089	0.922	0.606	1.29248e-19
Pdzk1ip1	1.49854e-23	-1.34976	0.603	0.839	2.85801e-19
Lrrfip1	1.74714e-23	-1.00184	0.363	0.806	3.33214e-19
Gmds	2.01754e-23	-0.843184	0.186	0.639	3.84784e-19
Clasrp	2.57161e-23	0.949005	0.907	0.644	4.90457e-19
Ctsf	3.02136e-23	0.783774	0.775	0.322	5.76233e-19
Gnl3	3.03462e-23	-0.973599	0.363	0.767	5.78763e-19
Myo1b	3.17777e-23	0.872024	0.75	0.256	6.06065e-19
Idh1	3.5474e-23	0.763592	0.681	0.178	6.76561e-19
Fkbp1a	5.93961e-23	0.904127	0.926	0.678	1.1328e-18
Pcdh7	7.54897e-23	-0.787326	0.01	0.411	1.43974e-18
Arhgap44	1.3182e-22	-0.767519	0.108	0.556	2.51407e-18
Pinlyp	1.46308e-22	1.25787	0.623	0.133	2.79039e-18
Sdc1	2.235e-22	0.782643	0.995	0.978	4.26259e-18
Frmd4b	2.67097e-22	0.853318	0.745	0.244	5.09408e-18
1110008P14Rik	2.96412e-22	0.95393	0.755	0.311	5.65317e-18
Anxa1	3.95205e-22	-1.85441	0.838	0.939	7.53735e-18
Ehd1	4.59281e-22	-1.02164	0.255	0.65	8.7594e-18
Sgms2	4.67373e-22	-1.11097	0.343	0.722	8.91374e-18
1190002N15Rik	5.18201e-22	0.96929	0.637	0.156	9.88314e-18
Reep4	5.50733e-22	0.675776	0.637	0.15	1.05036e-17
Hadha	8.61504e-22	0.829165	0.863	0.528	1.64306e-17
Adgrf4	2.02138e-21	0.655979	0.529	0.072	3.85517e-17
Dnmt3l	2.11168e-21	0.670705	0.412	0.006	4.0274e-17
Atp6v0e	7.08161e-21	0.61626	0.961	0.889	1.35061e-16
S100a6	1.20931e-20	-0.894398	1	1	2.30639e-16
Trabd2b	1.91983e-20	-0.619788	0.025	0.4	3.66149e-16
Ahnak	2.04253e-20	-1.02882	0.951	0.961	3.89552e-16
Irf6	2.096e-20	-1.42487	0.843	0.906	3.99749e-16
Picalm	2.17239e-20	0.80134	0.907	0.711	4.14318e-16
Rpsa	2.19662e-20	-0.598429	0.99	0.994	4.18939e-16
Ppfibp2	2.42478e-20	1.20189	0.765	0.422	4.62454e-16
Zfp703	3.16586e-20	-1.05848	0.824	0.956	6.03793e-16
Slc39a6	3.49493e-20	0.851168	0.721	0.289	6.66554e-16
Mitf	3.8887e-20	-0.760383	0.098	0.511	7.41652e-16
Rps19	3.90656e-20	-0.539482	0.995	0.983	7.45059e-16
Auts2	4.30869e-20	0.862485	0.74	0.272	8.21754e-16
Cyb5a	4.40048e-20	0.791044	0.833	0.417	8.39259e-16
Sdc4	4.81702e-20	-0.937861	0.985	0.983	9.18701e-16
Dlgap4	7.33951e-20	-0.846083	0.672	0.833	1.39979e-15
Gm973	7.62068e-20	-0.625253	0.015	0.383	1.45342e-15
4930402H24Rik	7.87726e-20	0.659756	0.613	0.144	1.50235e-15
Ccdc88c	8.90076e-20	-0.69792	0.044	0.433	1.69755e-15
Tpm2	9.38739e-20	0.733863	0.701	0.239	1.79036e-15
Nfil3	1.05963e-19	1.0678	0.833	0.506	2.02093e-15
Cpt1a	1.08733e-19	0.628037	0.51	0.078	2.07376e-15
Mknk2	1.17751e-19	0.788633	0.73	0.283	2.24574e-15
Bsg	1.29702e-19	0.676619	0.946	0.828	2.47367e-15
Arid5b	1.33797e-19	-1.06604	0.794	0.922	2.55178e-15
Slc27a1	1.91666e-19	0.757055	0.779	0.356	3.65546e-15
Tnc	2.63254e-19	0.9385	0.5	0.078	5.02078e-15
Pex3	3.91378e-19	0.853925	0.647	0.228	7.46436e-15
Vps37b	4.74002e-19	-1.00141	0.24	0.606	9.04017e-15
Eif5	5.28178e-19	-0.873132	0.912	0.933	1.00734e-14
Lipg	6.1389e-19	-0.821474	0.059	0.433	1.17081e-14
Dsp	7.62328e-19	0.764718	0.985	0.978	1.45391e-14
Bmp7	8.69955e-19	0.621043	0.706	0.25	1.65918e-14
Slc4a4	1.00124e-18	0.624653	0.377	0.011	1.90957e-14
Flrt3	1.17115e-18	1.14667	0.887	0.506	2.23362e-14
Mt1	1.21833e-18	-1.4499	0.922	0.956	2.32359e-14
Casp1	1.47936e-18	0.518987	0.451	0.05	2.82144e-14
Rab24	1.50244e-18	0.656377	0.824	0.417	2.86545e-14
Cdkn2b	1.51679e-18	0.742275	0.647	0.206	2.89283e-14
Dynll1	2.13578e-18	0.976792	0.971	0.883	4.07335e-14
Sesn3	2.13915e-18	0.572465	0.574	0.139	4.07979e-14
Rps3a1	2.19137e-18	-0.422405	1	0.994	4.17938e-14
Ndufa3	2.33716e-18	0.682403	0.877	0.539	4.45744e-14
Fzd6	2.46176e-18	0.706026	0.652	0.211	4.69507e-14
Serpinb6a	3.28991e-18	-0.968125	0.24	0.617	6.27453e-14
Ephb6	3.30959e-18	0.797272	0.77	0.378	6.31206e-14
Ubr4	3.59705e-18	1.05976	0.784	0.5	6.86029e-14
Id4	3.76334e-18	0.864924	0.618	0.172	7.17744e-14
Sytl2	4.19411e-18	0.86309	0.451	0.061	7.99901e-14
Sox4	4.25589e-18	1.00157	0.657	0.194	8.11683e-14
Them5	4.61702e-18	-1.04775	0.338	0.728	8.80559e-14
Tnfrsf12a	4.94949e-18	-1.02669	0.681	0.867	9.43967e-14
Pik3ip1	5.42535e-18	0.555226	0.48	0.067	1.03472e-13
Dusp7	5.48671e-18	-1.0106	0.716	0.889	1.04642e-13
Cmah	6.11899e-18	0.728376	0.353	0.006	1.16701e-13
Rps27a	6.62442e-18	-0.413045	1	1	1.26341e-13
Gfra1	7.35731e-18	-0.535068	0.025	0.361	1.40319e-13
Tanc2	9.23786e-18	0.677033	0.618	0.183	1.76185e-13
Gclc	1.23004e-17	0.794455	0.672	0.222	2.34594e-13
Metrnl	1.24689e-17	0.837583	0.637	0.222	2.37806e-13
Bmp2	1.30449e-17	-1.53222	0.123	0.489	2.48793e-13
Afdn	1.45182e-17	0.792088	0.966	0.878	2.76891e-13
Sh3kbp1	1.46377e-17	-0.718205	0.196	0.567	2.79171e-13
Ramp1	1.47973e-17	-0.784015	0.162	0.561	2.82215e-13
Lgals3	1.63578e-17	-1.08274	0.995	0.989	3.11975e-13
Fst	1.65388e-17	-2.40823	0.328	0.667	3.15428e-13
Rps4x	1.70212e-17	-0.498582	0.985	1	3.24628e-13
Eif2s2	1.83025e-17	-0.774671	0.936	0.95	3.49065e-13
Slc15a2	2.1649e-17	0.877333	0.637	0.244	4.12889e-13
Lmo7	2.18481e-17	-0.873059	0.186	0.567	4.16688e-13
Rpl12	2.41264e-17	-0.528615	0.99	0.983	4.60139e-13
Chit1	2.53762e-17	-0.934059	0.064	0.417	4.83975e-13
Plet1	3.36895e-17	-1.91419	0.76	0.872	6.42526e-13
Fam167a	3.51032e-17	-1.11116	0.623	0.833	6.69488e-13
Fgf18	3.79707e-17	-0.813067	0.01	0.322	7.24178e-13
Rpl8	4.2556e-17	-0.438968	0.995	1	8.11628e-13
Sprr1a	4.31291e-17	-1.97466	0.789	0.9	8.22558e-13
Serpinb1a	4.55583e-17	-1.93986	0.098	0.456	8.68888e-13
Fam234a	4.61533e-17	0.652096	0.672	0.272	8.80236e-13
Gm20186	5.12525e-17	1.64727	0.657	0.278	9.77488e-13
Nfe2l3	5.45732e-17	0.523894	0.52	0.106	1.04082e-12
Gtf2i	5.55759e-17	0.59292	0.711	0.289	1.05994e-12
Celsr2	5.89254e-17	0.838926	0.838	0.556	1.12383e-12
Shisa2	7.21644e-17	0.940163	0.672	0.256	1.37632e-12
Sema6a	7.47737e-17	0.716618	0.471	0.078	1.42608e-12
Fth1	7.57722e-17	-0.817041	0.877	0.939	1.44513e-12
1810043G02Rik	8.06879e-17	0.563532	0.48	0.094	1.53888e-12
Dsc3	8.16458e-17	0.666854	0.98	0.956	1.55715e-12
Rps28	8.43133e-17	-0.4421	0.995	0.983	1.60802e-12
Bag1	9.03861e-17	-0.994754	0.775	0.85	1.72384e-12
Apoc1	9.273e-17	1.25044	0.951	0.75	1.76855e-12
Psap	9.89755e-17	0.667917	0.936	0.8	1.88766e-12
Jun	9.91535e-17	1.37175	0.971	0.922	1.89106e-12
Hnrnpf	1.06236e-16	-0.678778	0.926	0.944	2.02613e-12
Hadhb	1.09366e-16	0.738836	0.863	0.572	2.08584e-12
Tnik	1.22738e-16	0.734695	0.681	0.278	2.34087e-12
Hist1h1c	1.25266e-16	2.00516	0.686	0.35	2.38908e-12
Gpcpd1	1.28217e-16	0.546151	0.554	0.133	2.44536e-12
Rab11fip2	1.461e-16	0.615859	0.51	0.117	2.78642e-12
Gphn	1.88653e-16	-0.619197	0.137	0.5	3.59798e-12
Rps21	2.51318e-16	-0.464996	0.995	0.989	4.79313e-12
Polb	2.88778e-16	0.660869	0.848	0.556	5.50758e-12
Dnase2a	2.90014e-16	0.630433	0.784	0.394	5.53114e-12
Mt2	3.0569e-16	-1.45052	0.681	0.833	5.83012e-12
Id3	3.27493e-16	-0.872929	0.711	0.939	6.24594e-12
Rpl35	3.88287e-16	-0.505097	0.995	0.967	7.40542e-12
Mgat4a	4.64522e-16	0.714652	0.804	0.461	8.85937e-12
Ncl	4.65888e-16	-0.755543	0.882	0.944	8.88541e-12
Arrdc3	4.69449e-16	0.862492	0.402	0.056	8.95334e-12
Rpl3	5.42379e-16	-0.505901	0.995	0.978	1.03443e-11
Rflna	5.76035e-16	0.445555	0.319	0.006	1.09861e-11
Neurl1b	5.87374e-16	-0.54401	0.034	0.35	1.12024e-11
Pmp22	6.35932e-16	-1.42891	0.544	0.806	1.21285e-11
Krt17	6.50227e-16	1.2603	0.975	0.85	1.24011e-11
B2m	7.40242e-16	0.799649	0.985	0.872	1.41179e-11
Nuak1	8.52994e-16	0.61795	0.451	0.083	1.62683e-11
Fam135a	9.07637e-16	-0.956926	0.52	0.75	1.73104e-11
Blmh	1.36101e-15	0.754943	0.76	0.406	2.59572e-11
Trim29	1.36117e-15	0.686695	0.966	0.922	2.59603e-11
Ablim1	1.3929e-15	-0.604607	0.049	0.372	2.65653e-11
Klf4	1.48492e-15	0.970707	0.98	0.889	2.83203e-11
Pkib	1.54739e-15	-0.659982	0.02	0.317	2.95118e-11
Ndufc2	1.61574e-15	0.651078	0.882	0.628	3.08154e-11
Rps15	1.64283e-15	-0.420583	0.99	0.994	3.13321e-11
Mgat5	1.67361e-15	0.624786	0.632	0.228	3.1919e-11
Cyp1b1	1.74528e-15	0.554885	0.456	0.083	3.3286e-11
Col8a2	1.97941e-15	-0.504075	0	0.272	3.77514e-11
Stard5	1.99429e-15	0.591088	0.5	0.117	3.80351e-11
Rps2	2.10767e-15	-0.433521	1	0.994	4.01976e-11
Acp5	2.17512e-15	0.62394	0.603	0.217	4.14839e-11
Dclk1	2.69026e-15	-0.96065	0.52	0.783	5.13086e-11
Map7d1	3.12286e-15	-0.818191	0.417	0.694	5.95592e-11
Tns4	3.23833e-15	-0.943917	0.118	0.45	6.17614e-11
Crybg1	3.65591e-15	0.645321	0.755	0.372	6.97255e-11
Calml3	4.1318e-15	-0.974015	0.824	0.9	7.88017e-11
Fos	4.35095e-15	1.38157	0.926	0.733	8.29812e-11
Rps9	5.29564e-15	-0.418665	1	0.972	1.00998e-10
Map2k3	5.52868e-15	-0.930521	0.461	0.711	1.05443e-10
Atp6v0a4	5.59155e-15	0.71341	0.681	0.311	1.06642e-10
Dag1	6.22852e-15	0.476161	0.721	0.361	1.1879e-10
Wipi1	6.74075e-15	0.479679	0.426	0.072	1.2856e-10
U2af1	6.9411e-15	-0.648112	0.5	0.744	1.32381e-10
Myo5a	7.15681e-15	0.597633	0.667	0.272	1.36495e-10
Stox2	7.30156e-15	0.778148	0.701	0.35	1.39255e-10
Tle1	7.423e-15	0.6281	0.686	0.267	1.41571e-10
Ecm1	7.52461e-15	-0.719181	0.353	0.656	1.43509e-10
Pnrc1	8.37656e-15	0.763409	0.98	0.956	1.59758e-10
Adarb1	8.43397e-15	-0.677359	0.157	0.5	1.60853e-10
Adamts1	8.74624e-15	1.21595	0.789	0.472	1.66808e-10
Spcs1	8.84808e-15	0.585733	0.917	0.644	1.68751e-10
Hcar2	8.86009e-15	0.802191	0.436	0.089	1.6898e-10
Aldh1a2	8.87681e-15	0.470302	0.314	0.011	1.69299e-10
Hsp90aa1	8.9118e-15	-0.466673	0.956	0.989	1.69966e-10
Ythdc1	9.27783e-15	0.992715	0.848	0.633	1.76947e-10
Prlr	1.08003e-14	-0.652854	0.059	0.367	2.05984e-10
Rps8	1.12047e-14	-0.368885	1	0.989	2.13696e-10
Lmo1	1.13541e-14	-0.85998	0.348	0.633	2.16546e-10
Selenof	1.16344e-14	0.564407	0.917	0.728	2.21891e-10
Zfp750	1.23967e-14	0.774614	0.657	0.261	2.36429e-10
Eef2	1.30365e-14	-0.50373	0.985	0.972	2.48633e-10
Cfl1	1.34773e-14	-0.606095	0.951	0.956	2.57038e-10
Lrig3	1.42086e-14	0.544949	0.544	0.144	2.70987e-10
Smox	1.45417e-14	0.773312	0.539	0.178	2.77339e-10
Npepps	1.69957e-14	-0.752757	0.794	0.894	3.24142e-10
Gjb4	1.88186e-14	-0.752299	0.064	0.367	3.58909e-10
Lamp1	1.88676e-14	0.541698	0.931	0.822	3.59843e-10
Nr4a3	2.15549e-14	0.965834	0.51	0.156	4.11095e-10
Ivns1abp	2.17779e-14	-0.849756	0.402	0.678	4.15348e-10
Rpl35a	2.21903e-14	-0.366198	1	1	4.23213e-10
Tmem19	2.57631e-14	0.42839	0.495	0.122	4.91353e-10
Efna3	3.12724e-14	0.598559	0.662	0.261	5.96428e-10
Muc15	3.3664e-14	0.475847	0.373	0.05	6.42039e-10
Pdk4	3.52864e-14	0.76515	0.328	0.028	6.72982e-10
Lancl1	3.84352e-14	0.634047	0.868	0.55	7.33036e-10
Rps5	3.93604e-14	-0.420686	0.995	0.989	7.50681e-10
Nckap5	4.47654e-14	0.81806	0.632	0.267	8.53766e-10
Vgll4	5.37182e-14	0.775344	0.725	0.356	1.02451e-09
Rps7	7.16644e-14	-0.423498	0.99	0.983	1.36678e-09
Spint2	8.04089e-14	0.513373	0.951	0.833	1.53356e-09
Rpl32	8.5684e-14	-0.387622	1	1	1.63417e-09
Nfkbia	1.06869e-13	-0.988106	0.951	0.961	2.0382e-09
Cxcl12	1.14562e-13	0.731953	0.755	0.378	2.18493e-09
Slc39a8	1.25495e-13	-0.596517	0.078	0.389	2.39345e-09
Ccser2	1.25744e-13	0.567982	0.672	0.294	2.39819e-09
Rnf149	1.31641e-13	0.638437	0.735	0.389	2.51065e-09
Rnase12	1.44691e-13	0.484447	0.314	0.022	2.75955e-09
Anpep	1.59662e-13	0.492419	0.471	0.117	3.04507e-09
Pxn	1.67892e-13	-0.485532	0.118	0.433	3.20204e-09
Ube2q2	1.72546e-13	-0.808571	0.275	0.583	3.29079e-09
Rpl36a	1.80204e-13	-0.461785	0.995	0.972	3.43686e-09
Cldn4	1.86583e-13	-1.82388	0.137	0.444	3.55852e-09
Tmbim6	1.89115e-13	0.550243	0.956	0.856	3.60681e-09
Slc35f6	2.04211e-13	0.600787	0.574	0.206	3.89472e-09
Txlna	2.26242e-13	0.524836	0.676	0.317	4.3149e-09
Zfp593	2.28587e-13	-0.628325	0.275	0.55	4.35962e-09
Per1	2.32213e-13	0.480461	0.529	0.161	4.42877e-09
Eif4a1	2.42177e-13	-0.501301	0.985	0.956	4.6188e-09
Krt5	2.54263e-13	0.492664	1	0.989	4.84931e-09
Sostdc1	2.81169e-13	0.971026	0.623	0.256	5.36245e-09
Pfn2	3.19442e-13	0.555817	0.676	0.344	6.0924e-09
Lgr4	3.29282e-13	0.675829	0.809	0.506	6.28007e-09
Pum2	3.62511e-13	-0.742329	0.799	0.867	6.91381e-09
Cst6	3.67802e-13	2.23281	0.98	0.867	7.01473e-09
Anxa2	3.69039e-13	-0.765825	0.975	0.983	7.03832e-09
Hdgf	3.73333e-13	-0.632837	0.618	0.8	7.1202e-09
Ccdc3	3.96777e-13	-0.407468	0.015	0.267	7.56734e-09
Akap13	4.06486e-13	0.743999	0.863	0.717	7.75251e-09
S100a1	4.20181e-13	0.736088	0.784	0.5	8.0137e-09
Lamc2	4.25875e-13	-0.844198	0.426	0.661	8.12229e-09
Fosb	4.41454e-13	0.624956	0.985	0.733	8.41942e-09
Smoc2	4.57305e-13	0.381365	0.333	0.039	8.72173e-09
Rcan1	4.67643e-13	-1.18131	0.304	0.583	8.91889e-09
Ovol1	4.72248e-13	-0.972775	0.348	0.667	9.00672e-09
N4bp1	4.75244e-13	-0.676715	0.309	0.606	9.06386e-09
Pdzrn4	4.77786e-13	-0.452955	0.015	0.261	9.11233e-09
Csrp1	5.21942e-13	-1.01888	0.554	0.75	9.95448e-09
Srp14	5.51229e-13	0.492317	0.809	0.489	1.0513e-08
Saraf	5.70638e-13	0.580733	0.765	0.478	1.08832e-08
Ddx21	5.76974e-13	-0.769522	0.475	0.711	1.10041e-08
Zfp36l1	6.48983e-13	0.896297	0.917	0.672	1.23774e-08
Ptprg	6.59903e-13	-0.41541	0.059	0.35	1.25857e-08
Cacna1c	6.62125e-13	-0.30109	0	0.228	1.26281e-08
Cdc42ep3	6.91758e-13	0.722929	0.554	0.206	1.31932e-08
Nop58	6.96261e-13	-0.684866	0.593	0.789	1.32791e-08
Ell2	7.19182e-13	0.538238	0.632	0.283	1.37162e-08
Epcam	7.19494e-13	-0.796574	1	0.978	1.37222e-08
Gm48427	7.50409e-13	0.428731	0.304	0.022	1.43118e-08
2810474O19Rik	7.57449e-13	1.1	0.76	0.494	1.44461e-08
Zmynd8	7.88092e-13	0.330968	0.49	0.133	1.50305e-08
Gm2a	7.96921e-13	0.289522	0.397	0.072	1.51989e-08
H2afj	8.29551e-13	0.566193	0.951	0.811	1.58212e-08
Pabpc4	8.5359e-13	-0.557853	0.23	0.556	1.62797e-08
Gpc1	8.91007e-13	0.509865	0.574	0.206	1.69933e-08
Dapk2	9.00066e-13	-0.602043	0.201	0.517	1.71661e-08
Ntn4	9.35077e-13	0.2655	0.26	0.006	1.78338e-08
Snn	9.79859e-13	0.409419	0.397	0.078	1.86879e-08
mt-Nd1	9.86207e-13	-0.489926	0.98	0.972	1.88089e-08
Rpl9	1.02694e-12	-0.33559	0.995	0.989	1.95858e-08
Leprot	1.08465e-12	0.371615	0.623	0.233	2.06865e-08
Atp6v1g1	1.13586e-12	0.482308	0.936	0.878	2.16631e-08
Clasp1	1.15746e-12	0.503578	0.574	0.211	2.20752e-08
Ckmt1	1.18548e-12	0.553264	0.951	0.783	2.26095e-08
Hoxc13	1.23846e-12	0.655135	0.574	0.211	2.362e-08
Rhbg	1.30621e-12	0.422688	0.475	0.128	2.4912e-08
Ost4	1.32914e-12	0.618031	0.912	0.717	2.53494e-08
Fmn1	1.39072e-12	-0.494227	0.098	0.383	2.65238e-08
Atp6v1e1	1.40165e-12	0.668479	0.912	0.722	2.67322e-08
Ociad2	1.41145e-12	0.382675	0.392	0.078	2.69191e-08
Bok	1.43244e-12	-0.912983	0.574	0.756	2.73196e-08
Rps25	1.45257e-12	-0.328051	0.995	0.978	2.77033e-08
Ltbp4	1.51727e-12	0.539945	0.652	0.283	2.89373e-08
Rpl14	1.5994e-12	-0.392418	0.995	0.978	3.05038e-08
Itm2b	1.75479e-12	0.456998	0.99	0.972	3.34673e-08
Arf5	1.77889e-12	0.416843	0.975	0.922	3.39269e-08
Rpl37	1.79621e-12	-0.373653	0.995	1	3.42573e-08
Pmaip1	1.83915e-12	0.813939	0.426	0.111	3.50762e-08
Nckap5l	1.84693e-12	0.368407	0.289	0.022	3.52246e-08
Clic1	2.05046e-12	-0.614759	0.931	0.922	3.91064e-08
Stat1	2.19885e-12	0.453418	0.382	0.078	4.19364e-08
Hist1h4i	2.20772e-12	0.931893	0.353	0.061	4.21056e-08
Sar1b	2.70604e-12	0.47784	0.696	0.356	5.16096e-08
Tmed10	2.82312e-12	0.447137	0.922	0.772	5.38425e-08
Ece1	3.02349e-12	0.720098	0.892	0.667	5.76641e-08
Rpl5	3.14373e-12	-0.390811	0.995	0.989	5.99573e-08
Lamb3	3.3287e-12	-0.552249	0.191	0.494	6.34849e-08
Rps6	3.58267e-12	-0.395889	0.995	0.967	6.83287e-08
Zfp266	4.11088e-12	0.609829	0.721	0.367	7.84027e-08
Ccl27b	4.22403e-12	-0.458834	0.083	0.356	8.05607e-08
Hpcal1	4.25645e-12	-0.479561	0.123	0.4	8.11789e-08
Cldn1	4.38184e-12	0.757516	0.966	0.828	8.35705e-08
Ostf1	4.40805e-12	0.541274	0.652	0.322	8.40704e-08
Gsn	4.48354e-12	0.646246	0.985	0.95	8.551e-08
Odc1	5.02909e-12	-0.835767	0.245	0.561	9.59148e-08
Mafb	5.03066e-12	0.83406	0.588	0.222	9.59447e-08
Rpl13	5.09282e-12	-0.33673	1	0.994	9.71302e-08
Chat	5.5346e-12	-0.361247	0	0.211	1.05556e-07
Mat2a	5.74364e-12	-0.664982	0.377	0.644	1.09543e-07
Cyp2b10	5.76493e-12	-0.774357	0.127	0.417	1.09949e-07
Sntb1	6.11875e-12	0.42082	0.363	0.067	1.16697e-07
Gcat	6.16005e-12	0.602936	0.676	0.339	1.17485e-07
Pdlim3	6.23811e-12	-0.388923	0.015	0.244	1.18973e-07
Ccdc28b	6.24164e-12	0.401947	0.441	0.111	1.19041e-07
Itm2c	6.28168e-12	0.483863	0.588	0.239	1.19804e-07
Gid8	6.34819e-12	0.369789	0.475	0.144	1.21073e-07
Mical2	6.71076e-12	-0.645371	0.221	0.517	1.27988e-07
Tspan2	7.45943e-12	-0.49642	0.078	0.344	1.42266e-07
Rassf9	7.87752e-12	0.703202	0.505	0.167	1.5024e-07
Slc35e4	7.99295e-12	-0.540676	0.167	0.456	1.52441e-07
Rnf152	9.17468e-12	0.637346	0.691	0.361	1.7498e-07
Sbno2	9.26112e-12	-0.758987	0.73	0.867	1.76628e-07
Phf20l1	9.56499e-12	0.570607	0.794	0.494	1.82424e-07
Cstb	9.79586e-12	1.74046	0.971	0.922	1.86827e-07
S100b	1.1051e-11	0.390147	0.25	0.011	2.10765e-07
Arl6ip1	1.19236e-11	0.472294	0.868	0.589	2.27407e-07
Phyh	1.19522e-11	0.44575	0.623	0.244	2.27953e-07
Tmem50a	1.24272e-11	0.477908	0.868	0.6	2.37012e-07
Egr2	1.29985e-11	0.85973	0.564	0.267	2.47908e-07
Nppc	1.3531e-11	1.51584	0.343	0.061	2.58063e-07
Epha2	1.46881e-11	-0.728426	0.436	0.689	2.80131e-07
Brox	1.46898e-11	0.500749	0.706	0.378	2.80164e-07
Tgif1	1.47244e-11	-0.667108	0.838	0.911	2.80824e-07
Smtn	1.64056e-11	0.460925	0.5	0.167	3.12887e-07
Gpc6	1.75042e-11	-0.593881	0.725	0.861	3.33839e-07
Rpl26	1.77643e-11	-0.345823	1	0.989	3.38801e-07
Hopx	1.81716e-11	-0.618955	0.515	0.75	3.46569e-07
Arpc1b	2.05947e-11	0.560593	0.971	0.917	3.92783e-07
Gpc4	2.29865e-11	0.400647	0.515	0.178	4.38399e-07
Ang	2.32472e-11	0.399483	0.373	0.083	4.4337e-07
Plekhn1	2.3657e-11	0.413404	0.716	0.356	4.51186e-07
Raly	2.50526e-11	-0.547423	0.789	0.828	4.77803e-07
Zbtb44	2.53778e-11	0.525548	0.681	0.339	4.84006e-07
Tmem64	2.5862e-11	0.400227	0.48	0.144	4.9324e-07
Znhit6	2.76571e-11	-0.582008	0.127	0.4	5.27476e-07
Fdft1	2.8095e-11	-0.530382	0.373	0.639	5.35827e-07
Barx2	2.98491e-11	0.687186	0.814	0.583	5.69283e-07
Cnn3	3.01756e-11	0.298128	0.373	0.083	5.7551e-07
Mast4	3.63627e-11	-0.735306	0.858	0.917	6.9351e-07
Skint8	3.65909e-11	0.401432	0.426	0.106	6.97862e-07
Nrarp	3.89503e-11	0.426686	0.441	0.122	7.4286e-07
Hnrnpa1	3.90976e-11	-0.584945	0.863	0.939	7.45669e-07
Il20rb	5.02265e-11	0.367131	0.348	0.067	9.57919e-07
Msn	5.06273e-11	-0.727526	0.716	0.817	9.65564e-07
Camsap3	5.14594e-11	0.503886	0.574	0.239	9.81434e-07
Cnpy2	5.16118e-11	0.377654	0.637	0.283	9.8434e-07
Sptssa	5.29939e-11	0.543154	0.711	0.4	1.0107e-06
Atp6v1c2	5.33168e-11	-0.499923	0.098	0.361	1.01686e-06
Tuba8	5.6638e-11	-0.426734	0.064	0.317	1.0802e-06
Cyp4b1	5.91035e-11	-0.423502	0.074	0.328	1.12722e-06
Prom2	6.24768e-11	0.379845	0.441	0.133	1.19156e-06
Os9	6.8648e-11	0.411544	0.647	0.3	1.30926e-06
Atp6v1a	8.11478e-11	0.5192	0.784	0.489	1.54765e-06
Kif21b	8.14133e-11	0.344526	0.353	0.072	1.55271e-06
Il4ra	8.29065e-11	-0.669923	0.211	0.472	1.58119e-06
Ctsa	8.5247e-11	0.432109	0.667	0.344	1.62583e-06
Clca3a2	8.6486e-11	-0.75915	0.123	0.383	1.64946e-06
Ramp3	8.79936e-11	-0.308749	0.01	0.211	1.67821e-06
BC016579	9.10771e-11	0.46094	0.466	0.15	1.73702e-06
Eif5a	9.16485e-11	-0.420672	0.985	0.967	1.74792e-06
Bbox1	9.78972e-11	0.556669	0.691	0.4	1.8671e-06
Decr1	9.8778e-11	0.374881	0.392	0.106	1.88389e-06
Dctn4	1.02968e-10	0.657316	0.75	0.483	1.9638e-06
Ptges3	1.10104e-10	-0.598744	0.716	0.872	2.0999e-06
Pkp1	1.10812e-10	0.449548	0.961	0.844	2.1134e-06
Npm1	1.19251e-10	-0.551138	0.961	0.95	2.27436e-06
Zkscan3	1.1953e-10	0.394599	0.51	0.183	2.27967e-06
Cdkn1b	1.2988e-10	0.507342	0.73	0.394	2.47708e-06
Erp29	1.37938e-10	0.460591	0.838	0.628	2.63075e-06
Slc7a8	1.41645e-10	0.322166	0.255	0.022	2.70145e-06
Slc41a1	1.45192e-10	-0.722124	0.338	0.578	2.7691e-06
Tfap2a	1.60376e-10	0.636854	0.843	0.572	3.05868e-06
Mbp	1.65685e-10	-0.440366	0.069	0.311	3.15995e-06
Bcap31	1.68868e-10	0.475611	0.858	0.661	3.22065e-06
Rpl6	1.81805e-10	-0.347988	1	0.983	3.46738e-06
Pros1	1.86418e-10	-0.279562	0.02	0.233	3.55537e-06
Ier3	1.87203e-10	-0.991274	0.956	0.978	3.57033e-06
Rack1	1.88478e-10	-0.358006	0.99	0.989	3.59464e-06
Ppp1r2	1.88822e-10	-0.743563	0.706	0.789	3.60122e-06
Adamts19	1.95338e-10	-0.25848	0.01	0.206	3.7255e-06
Ppp1r14b	1.98885e-10	-0.632839	0.583	0.767	3.79314e-06
Eif1a	1.99308e-10	-0.557887	0.725	0.856	3.80119e-06
Nhp2	2.02108e-10	-0.646477	0.539	0.711	3.8546e-06
Fosl1	2.07193e-10	-0.761778	0.539	0.744	3.95158e-06
Actb	2.07475e-10	-0.849212	0.995	1	3.95697e-06
Rpl18	2.25614e-10	-0.307114	0.99	0.989	4.30291e-06
Plk2	2.32773e-10	0.726712	0.456	0.156	4.43945e-06
Rpl4	2.33121e-10	-0.328585	0.985	0.972	4.44608e-06
Itgb5	2.62644e-10	0.414959	0.49	0.178	5.00915e-06
Hspa9	2.88348e-10	-0.612043	0.456	0.656	5.49937e-06
Man1a2	2.89502e-10	0.451837	0.706	0.411	5.52138e-06
Pard3b	2.98656e-10	0.530368	0.588	0.272	5.69597e-06
Zdhhc2	3.24909e-10	-0.376131	0.015	0.211	6.19667e-06
Bmp2k	3.33225e-10	0.429791	0.588	0.267	6.35526e-06
2210407C18Rik	3.41462e-10	0.502992	0.211	0.006	6.51237e-06
Rnf125	3.87167e-10	0.422772	0.221	0.011	7.38404e-06
Rpl10a	4.1232e-10	-0.303626	0.995	1	7.86376e-06
Tmco1	4.31233e-10	0.440951	0.681	0.361	8.22448e-06
Aprt	4.45644e-10	-0.599275	0.343	0.578	8.49933e-06
Ptpn12	4.52401e-10	-0.878262	0.716	0.783	8.62818e-06
Phlda1	5.07675e-10	-0.813297	0.431	0.733	9.68238e-06
Irx5	5.11564e-10	0.523459	0.775	0.406	9.75656e-06
Atrn	5.16188e-10	0.408524	0.466	0.167	9.84474e-06
G3bp1	5.23835e-10	-0.568149	0.569	0.744	9.99059e-06
Dek	5.34899e-10	-0.659743	0.603	0.756	1.02016e-05
Sdr16c5	5.71842e-10	0.42012	0.392	0.106	1.09062e-05
Nt5e	6.4721e-10	-0.351824	0.029	0.239	1.23436e-05
Dach1	6.76014e-10	0.401379	0.333	0.078	1.28929e-05
H1f0	6.79665e-10	0.50145	0.696	0.35	1.29626e-05
Nck2	6.87557e-10	0.386017	0.441	0.15	1.31131e-05
Txn1	7.39578e-10	-0.696911	0.966	0.95	1.41052e-05
Cystm1	7.60102e-10	-0.444042	0.132	0.383	1.44967e-05
Cnbp	7.66187e-10	-0.428086	0.936	0.922	1.46127e-05
Dpysl3	7.67653e-10	-0.286656	0.005	0.183	1.46407e-05
Fgfr1	7.74456e-10	-0.305924	0.157	0.433	1.47704e-05
Tsc22d1	8.4982e-10	0.753415	0.49	0.189	1.62078e-05
Acaa2	8.63239e-10	0.534114	0.721	0.456	1.64637e-05
Samd5	9.33617e-10	0.448178	0.52	0.211	1.78059e-05
Rnf19b	9.45369e-10	-0.857851	0.495	0.661	1.80301e-05
Rflnb	9.49859e-10	0.358863	0.515	0.222	1.81157e-05
Bmp6	9.98321e-10	-0.49322	0.083	0.317	1.904e-05
Nrip1	1.03129e-09	0.914181	0.789	0.578	1.96687e-05
Wnt11	1.07311e-09	-0.344996	0.044	0.267	2.04663e-05
Crot	1.09274e-09	0.537342	0.49	0.206	2.08408e-05
Naca	1.10713e-09	-0.382692	0.99	0.972	2.11152e-05
Foxp1	1.14792e-09	-0.59836	0.882	0.911	2.18932e-05
Atp6v0b	1.18054e-09	0.435542	0.951	0.783	2.25153e-05
Rpl27a	1.21396e-09	-0.252614	0.995	0.989	2.31527e-05
Ip6k2	1.2383e-09	0.398094	0.632	0.289	2.36168e-05
Gm15635	1.25163e-09	0.352501	0.299	0.056	2.3871e-05
Cdc42ep1	1.26733e-09	-0.318038	0.039	0.25	2.41706e-05
Btf3	1.36095e-09	-0.331129	0.975	0.967	2.59561e-05
Braf	1.38422e-09	0.333141	0.745	0.411	2.63999e-05
Psd3	1.38645e-09	0.254613	0.284	0.044	2.64423e-05
Tubb2b	1.40403e-09	0.473179	0.456	0.161	2.67776e-05
Arfgap2	1.41472e-09	0.341305	0.647	0.344	2.69815e-05
Xpr1	1.46499e-09	0.369138	0.495	0.183	2.79403e-05
Ten1	1.49532e-09	0.319489	0.471	0.167	2.85188e-05
Col6a1	1.51042e-09	-0.3115	0.005	0.178	2.88067e-05
Sf3b1	1.56646e-09	0.450502	0.956	0.856	2.98755e-05
Acad9	1.57242e-09	0.394648	0.539	0.222	2.99892e-05
Gprin3	1.68955e-09	0.272314	0.196	0.006	3.2223e-05
Rpl19	1.6916e-09	-0.278325	1	0.989	3.22623e-05
Sars	1.69463e-09	0.472362	0.716	0.4	3.232e-05
Rtn4	1.78781e-09	0.446485	0.971	0.939	3.40971e-05
Rps18	1.82151e-09	-0.31433	1	0.989	3.47397e-05
Pla2g2f	1.87175e-09	-0.632997	0.162	0.4	3.56981e-05
Sesn1	1.8924e-09	0.367646	0.358	0.1	3.60918e-05
Ier5	1.92309e-09	0.6875	0.853	0.65	3.66771e-05
Pof1b	1.9354e-09	0.493206	0.926	0.756	3.6912e-05
Marcks	1.94946e-09	0.411738	0.77	0.45	3.71801e-05
Clic4	1.95452e-09	-0.75179	0.779	0.894	3.72766e-05
Serpinb5	2.00526e-09	-0.526937	0.98	0.961	3.82442e-05
Lamp2	2.04044e-09	0.495817	0.971	0.889	3.89152e-05
Serinc5	2.08784e-09	0.528877	0.657	0.372	3.98193e-05
Prss23	2.11736e-09	-0.467508	0.049	0.267	4.03823e-05
Gtf2h5	2.22559e-09	0.493006	0.647	0.372	4.24464e-05
Slc39a10	2.27867e-09	0.313163	0.299	0.061	4.34588e-05
Hist3h2a	2.33149e-09	0.450773	0.392	0.117	4.44661e-05
Brap	2.43051e-09	0.419869	0.657	0.367	4.63546e-05
Sptbn1	2.51799e-09	-0.530209	0.598	0.739	4.80231e-05
4930523C07Rik	2.58866e-09	-0.666538	0.593	0.822	4.93709e-05
Adgra3	2.7102e-09	0.468845	0.647	0.328	5.1689e-05
Itga6	2.74296e-09	-0.671577	0.662	0.85	5.23137e-05
Celsr1	2.80827e-09	0.316545	0.417	0.133	5.35594e-05
Slc2a1	2.91729e-09	-0.553708	0.417	0.644	5.56385e-05
Oser1	3.0657e-09	-0.540165	0.534	0.717	5.84691e-05
Nog	3.09952e-09	-0.290435	0.01	0.183	5.9114e-05
Mafk	3.1564e-09	-0.565637	0.529	0.706	6.01988e-05
Cyp2j6	3.16058e-09	0.298304	0.225	0.022	6.02786e-05
mt-Nd3	3.17443e-09	-0.392721	0.975	0.961	6.05427e-05
Rab20	3.2142e-09	0.429825	0.431	0.15	6.13012e-05
Wdr43	3.23521e-09	-0.589081	0.358	0.583	6.17019e-05
Adgrl2	3.25765e-09	0.473993	0.868	0.65	6.21299e-05
Ergic3	3.30216e-09	0.459508	0.819	0.572	6.29787e-05
Wbp1	3.407e-09	0.284356	0.373	0.1	6.49783e-05
Inpp4a	3.43969e-09	0.343591	0.402	0.133	6.56017e-05
Mkl2	3.44511e-09	0.318081	0.368	0.106	6.57051e-05
Itgb8	3.53701e-09	0.402114	0.515	0.211	6.74579e-05
Sox13	3.73463e-09	0.306363	0.25	0.033	7.12269e-05
Skil	3.78217e-09	0.669611	0.735	0.489	7.21336e-05
Hspa2	3.83149e-09	0.826657	0.794	0.55	7.30741e-05
Eef1g	3.84355e-09	-0.425831	0.936	0.933	7.33042e-05
Sms	3.89033e-09	-0.382054	0.147	0.406	7.41963e-05
Ctsb	3.91455e-09	0.479291	0.98	0.956	7.46583e-05
Alcam	4.04995e-09	0.501045	0.574	0.267	7.72407e-05
Pthlh	4.06086e-09	1.40666	0.647	0.394	7.74488e-05
Ace2	4.19505e-09	0.282308	0.211	0.017	8.0008e-05
Hist1h2bc	4.22931e-09	1.50075	0.637	0.361	8.06614e-05
Rpl11	4.24584e-09	-0.285051	0.995	0.983	8.09767e-05
Ak1	4.41539e-09	0.293479	0.368	0.1	8.42104e-05
Rpl7a	4.85071e-09	-0.301108	0.995	0.972	9.25128e-05
Fzd5	4.8531e-09	0.651872	0.569	0.278	9.25584e-05
Pde7a	4.92254e-09	0.359563	0.412	0.139	9.38827e-05
Baz1a	5.06449e-09	-0.53889	0.417	0.65	9.659e-05
Dst	5.12899e-09	-0.575784	0.632	0.817	9.78201e-05
Gab1	5.13266e-09	0.379859	0.564	0.272	9.78901e-05
Cyr61	5.19082e-09	-1.43757	0.348	0.556	9.89993e-05
Rplp0	5.30018e-09	-0.300047	0.995	0.994	0.000101085
Rpl17	5.44857e-09	-0.304373	0.995	0.983	0.000103915
Casp3	5.58336e-09	0.611873	0.471	0.2	0.000106486
Dhrs3	5.68315e-09	0.317147	0.495	0.194	0.000108389
Slc7a1	5.73669e-09	-0.295871	0.049	0.256	0.00010941
Fut8	5.9317e-09	-0.256757	0.005	0.167	0.000113129
2310046K23Rik	6.03705e-09	-2.0494	0.245	0.456	0.000115139
Skp1a	6.14562e-09	-0.576338	0.75	0.833	0.000117209
Urah	6.31163e-09	-0.595009	0.824	0.911	0.000120375
Kalrn	6.38186e-09	0.36497	0.417	0.144	0.000121715
Rhob	6.43366e-09	1.05294	0.779	0.572	0.000122703
Arhgap24	6.48452e-09	0.278573	0.284	0.056	0.000123673
Ppp2r3a	6.87815e-09	-0.593365	0.515	0.694	0.00013118
Eif3j1	6.90886e-09	-0.552392	0.696	0.806	0.000131766
Nlrp10	7.24548e-09	0.773691	0.275	0.056	0.000138186
Slc22a23	7.29497e-09	0.269235	0.328	0.083	0.00013913
Pcp4	7.4011e-09	0.524118	0.211	0.017	0.000141154
Stx16	7.41042e-09	0.360727	0.466	0.183	0.000141332
Sash1	7.49461e-09	0.430692	0.544	0.25	0.000142937
Rpl18a	7.51596e-09	-0.264186	0.99	0.978	0.000143344
Rpl39	7.80995e-09	-0.312456	1	1	0.000148951
Rab11fip4	7.86137e-09	-0.292902	0.034	0.228	0.000149932
Ppfia1	8.06461e-09	0.408988	0.603	0.3	0.000153808
Smco4	8.16115e-09	0.463367	0.588	0.317	0.000155649
Tnfrsf1a	8.38486e-09	-0.580115	0.672	0.778	0.000159916
Rps24	8.68759e-09	-0.261393	1	1	0.00016569
Clstn1	8.84041e-09	-0.542027	0.407	0.617	0.000168604
Rgma	8.99209e-09	0.255292	0.377	0.117	0.000171497
Lrp12	9.06807e-09	0.262431	0.338	0.089	0.000172946
Tpp1	9.1091e-09	0.330105	0.627	0.3	0.000173729
Rps11	9.58228e-09	-0.278004	0.995	0.989	0.000182753
Rasal2	9.70505e-09	0.35045	0.422	0.156	0.000185095
Rsrp1	1.02463e-08	0.546795	0.926	0.767	0.000195418
Rdh12	1.03004e-08	0.282147	0.333	0.083	0.00019645
Dhrs2	1.0434e-08	-0.352836	0	0.15	0.000198998
Ghr	1.07115e-08	0.286197	0.279	0.056	0.00020429
Notch1	1.07864e-08	0.443591	0.804	0.567	0.000205719
Plekhj1	1.07868e-08	0.401477	0.672	0.378	0.000205725
Abca1	1.09347e-08	0.486818	0.51	0.222	0.000208546
Etfb	1.12032e-08	0.304997	0.564	0.272	0.000213668
Abcd3	1.12814e-08	0.394574	0.593	0.289	0.000215158
Zfp652	1.13171e-08	-0.330545	0.029	0.217	0.00021584
Ak2	1.15512e-08	-0.598901	0.515	0.65	0.000220305
Slc6a6	1.21156e-08	-0.590732	0.549	0.744	0.000231069
Araf	1.28415e-08	0.2895	0.485	0.194	0.000244913
Rnpepl1	1.30376e-08	0.317205	0.471	0.183	0.000248654
Atad2b	1.32163e-08	0.359122	0.652	0.356	0.000252061
Coro1c	1.32264e-08	0.338472	0.583	0.289	0.000252253
Fhdc1	1.3307e-08	0.509162	0.603	0.333	0.00025379
mt-Nd2	1.3913e-08	-0.38611	0.966	0.978	0.000265349
Plbd1	1.43825e-08	0.387992	0.451	0.178	0.000274303
Impdh2	1.50877e-08	-0.614801	0.466	0.617	0.000287754
Pold4	1.59314e-08	0.359152	0.515	0.222	0.000303843
Nr1d1	1.62599e-08	-0.338754	0.044	0.233	0.000310108
Cd151	1.62636e-08	0.429436	0.828	0.589	0.000310179
Plekhh3	1.62657e-08	0.259869	0.333	0.083	0.00031022
Pdlim7	1.63126e-08	0.435919	0.583	0.294	0.000311114
Pam	1.64187e-08	-0.436512	0.157	0.389	0.000313138
5031425E22Rik	1.6523e-08	0.335574	0.48	0.189	0.000315126
Cast	1.66597e-08	-0.514236	0.873	0.911	0.000317734
Pim1	1.6859e-08	-0.840822	0.784	0.861	0.000321535
Fbl	1.72481e-08	-0.493815	0.554	0.706	0.000328956
Nfe2l2	1.81794e-08	0.49417	0.647	0.372	0.000346718
Cavin1	1.83461e-08	-0.464902	0.358	0.567	0.000349896
Gem	2.05403e-08	0.744425	0.598	0.322	0.000391744
Dera	2.07107e-08	0.266813	0.373	0.111	0.000394995
Syne2	2.09506e-08	-0.571804	0.75	0.839	0.00039957
Atpif1	2.10132e-08	0.373271	0.975	0.911	0.000400763
Guca2a	2.12068e-08	-0.643223	0.034	0.217	0.000404457
Tmem59	2.13015e-08	0.402802	0.946	0.839	0.000406262
Zfp185	2.18285e-08	0.322599	0.681	0.361	0.000416312
Ifngr1	2.19332e-08	0.282063	0.407	0.133	0.000418311
Dapl1	2.46212e-08	-1.17115	0.755	0.817	0.000469576
Ankrd10	2.48733e-08	-0.496714	0.309	0.544	0.000474383
Crip2	2.55547e-08	-0.559945	0.897	0.928	0.00048738
Akap11	2.56428e-08	0.367206	0.534	0.239	0.00048906
Ctsc	2.62866e-08	0.625908	0.466	0.211	0.000501339
Pak1	2.69705e-08	0.47031	0.613	0.339	0.000514381
P4hb	2.73547e-08	0.47161	0.696	0.433	0.000521709
S100a4	2.7387e-08	-1.23113	0.275	0.506	0.000522324
Ssr2	2.76008e-08	0.35131	0.77	0.5	0.000526403
Ypel3	2.84318e-08	0.369947	0.804	0.544	0.000542251
Timm10	2.8848e-08	-0.373844	0.132	0.356	0.000550189
Mrps33	2.89702e-08	0.408052	0.574	0.3	0.000552519
Cct2	2.94284e-08	-0.431916	0.824	0.883	0.000561259
Iffo2	3.17205e-08	0.35136	0.819	0.672	0.000604973
Sgpp1	3.18241e-08	0.285336	0.471	0.183	0.00060695
Ogt	3.20013e-08	0.444881	0.775	0.511	0.000610328
Aff1	3.47365e-08	-0.499368	0.456	0.656	0.000662495
Ttyh3	3.54713e-08	0.294037	0.343	0.1	0.000676508
Ybx3	3.74085e-08	-0.477524	0.765	0.878	0.000713454
Irx3	3.7472e-08	0.426953	0.691	0.433	0.000714666
Usp46	3.87295e-08	0.274827	0.289	0.067	0.000738649
Bcl11b	3.89885e-08	-0.298325	0.029	0.206	0.000743589
Lrp6	3.95944e-08	0.445838	0.804	0.578	0.000755144
Mical3	4.09363e-08	0.43952	0.662	0.394	0.000780737
Nrbp2	4.1847e-08	0.313426	0.691	0.378	0.000798107
Sfrp1	4.19647e-08	-0.638807	0.373	0.606	0.00080035
Ggct	4.21282e-08	0.420006	0.554	0.267	0.000803468
Bmpr1a	4.27012e-08	0.440409	0.74	0.472	0.000814397
Ralgps1	4.61403e-08	-0.353939	0.064	0.256	0.000879988
Ulk1	4.64436e-08	0.365354	0.574	0.289	0.000885772
Rcn1	4.66059e-08	0.286856	0.5	0.2	0.000888869
Ftl1	4.67773e-08	-0.377321	0.951	0.967	0.000892138
Slco2a1	5.47476e-08	-0.653654	0.147	0.372	0.00104415
Fam57a	5.69083e-08	0.327902	0.309	0.083	0.00108535
Nenf	5.76684e-08	-0.509238	0.74	0.8	0.00109985
Cdv3	5.83717e-08	-0.631634	0.701	0.772	0.00111326
Tap2	5.95796e-08	0.461039	0.75	0.472	0.0011363
Gclm	6.056e-08	0.383174	0.721	0.461	0.001155
Lmna	6.09573e-08	-0.515404	0.99	0.978	0.00116258
Lap3	6.20376e-08	0.456545	0.711	0.483	0.00118318
Crb3	6.21879e-08	-0.543064	0.402	0.594	0.00118605
Bag5	6.59911e-08	-0.332865	0.123	0.339	0.00125858
Enpp1	6.63887e-08	0.252606	0.328	0.089	0.00126617
Myh9	6.70446e-08	-0.55852	0.608	0.717	0.00127867
AC160336.1	7.018e-08	0.536676	0.716	0.433	0.00133847
Igdcc4	7.16244e-08	-0.315224	0.074	0.278	0.00136602
Timm8b	7.30292e-08	0.361323	0.642	0.35	0.00139281
Zfand5	7.31433e-08	0.533015	0.926	0.828	0.00139499
Psph	7.43819e-08	0.352792	0.466	0.2	0.00141861
Atp5g2	7.73125e-08	-0.445379	0.931	0.9	0.0014745
Ppp1r10	7.79738e-08	0.446537	0.534	0.267	0.00148712
Ncor2	8.07323e-08	0.305697	0.5	0.222	0.00153973
Cd24a	8.26549e-08	0.885938	0.946	0.856	0.00157639
Snrpd2	8.51628e-08	-0.421209	0.74	0.817	0.00162422
Arl15	8.52711e-08	0.374198	0.461	0.211	0.00162629
Pvt1	8.54406e-08	-0.277035	0.015	0.167	0.00162952
Dlg1	9.24071e-08	0.322349	0.652	0.378	0.00176239
Timm8a1	9.438e-08	-0.411613	0.176	0.411	0.00180001
Ssfa2	9.48906e-08	0.418857	0.936	0.817	0.00180975
Erbin	9.92127e-08	0.253998	0.824	0.539	0.00189219
Gm13305	1.02495e-07	-0.609938	0.652	0.744	0.00195478
Nptn	1.06345e-07	0.386469	0.828	0.606	0.00202822
Wdfy1	1.06982e-07	0.263545	0.49	0.206	0.00204036
Hacd3	1.07066e-07	0.278717	0.446	0.178	0.00204196
Adgrl3	1.09653e-07	0.312248	0.569	0.272	0.00209131
P2ry1	1.14034e-07	0.250882	0.309	0.089	0.00217487
Lzts2	1.14285e-07	0.35746	0.549	0.267	0.00217964
Rsl1d1	1.1536e-07	-0.46727	0.475	0.644	0.00220014
Gas1	1.15542e-07	0.590347	0.632	0.372	0.00220362
Cuta	1.17131e-07	0.350125	0.667	0.389	0.00223393
Pten	1.2185e-07	0.476776	0.775	0.583	0.00232391
Por	1.25072e-07	0.267319	0.475	0.206	0.00238537
Fam83g	1.30924e-07	-0.536573	0.74	0.8	0.00249698
Casp6	1.35359e-07	0.322631	0.324	0.094	0.00258158
Bcl2l11	1.37506e-07	0.269067	0.382	0.128	0.00262251
Pls3	1.47306e-07	-0.560625	0.755	0.794	0.00280943
Eif4g2	1.63305e-07	-0.378017	0.961	0.967	0.00311455
Enah	1.63659e-07	-0.589327	0.73	0.806	0.00312131
Pcf11	1.66323e-07	0.335842	0.755	0.433	0.00317211
Acot9	1.68923e-07	-0.428725	0.206	0.411	0.00322169
Efna5	1.69655e-07	0.517663	0.863	0.772	0.00323565
2023-09-10	1.71845e-07	0.281608	0.343	0.111	0.00327743
Foxo1	1.77359e-07	0.318868	0.539	0.278	0.0033826
Actn4	1.79065e-07	0.416828	0.956	0.856	0.00341513
Actg1	1.81888e-07	-0.574146	1	1	0.00346897
Rgl2	1.8272e-07	0.360585	0.515	0.25	0.00348483
Serpinb11	1.83564e-07	-0.495776	0.025	0.183	0.00350094
Ormdl2	1.86617e-07	0.325715	0.564	0.289	0.00355916
Maf	1.87189e-07	0.615217	0.647	0.4	0.00357008
Bag3	1.87658e-07	0.459543	0.574	0.3	0.00357901
Selenom	1.8941e-07	0.253908	0.284	0.072	0.00361243
Myo18a	1.91734e-07	0.411425	0.613	0.344	0.00365675
Zfp36	1.92479e-07	0.740042	0.961	0.917	0.00367096
Actr3	1.95895e-07	-0.519132	0.755	0.822	0.0037361
Tprg	1.99273e-07	0.35648	0.196	0.028	0.00380054
Gata6	2.08556e-07	-0.265005	0.029	0.194	0.00397759
Ptprk	2.1221e-07	-0.461897	0.363	0.561	0.00404727
Serbp1	2.16741e-07	-0.34876	0.966	0.961	0.00413368
Kcnk2	2.19255e-07	-0.655425	0.471	0.628	0.00418163
Bhlhe40	2.29118e-07	0.545285	0.51	0.25	0.00436973
Brk1	2.34713e-07	0.397209	0.784	0.544	0.00447646
App	2.38826e-07	-0.453048	0.926	0.933	0.0045549
Ier2	2.41861e-07	0.791187	0.946	0.833	0.00461277
Atf3	2.42802e-07	0.535736	0.961	0.867	0.00463073
Nxn	2.4982e-07	-0.463184	0.422	0.606	0.00476456
Rnf225	2.52171e-07	0.277425	0.245	0.056	0.0048094
Ncstn	2.52656e-07	0.29658	0.407	0.167	0.00481865
Uap1	2.5693e-07	-0.850919	0.471	0.656	0.00490016
Rpl22	2.72006e-07	-0.253861	0.985	0.983	0.00518769
Wnt4	2.72145e-07	-0.31593	0.137	0.356	0.00519035
2023-03-05	2.75754e-07	-0.391414	0.544	0.7	0.00525918
Crim1	2.78096e-07	-0.500116	0.358	0.539	0.00530385
Hes1	2.79006e-07	1.28566	0.578	0.35	0.00532121
Myo1e	2.79542e-07	-0.550046	0.505	0.672	0.00533142
Skint10	2.81512e-07	-0.430801	0.074	0.267	0.00536901
Nip7	2.91882e-07	-0.379347	0.206	0.417	0.00556677
Gtpbp2	3.03243e-07	0.353487	0.608	0.339	0.00578345
Eif1	3.05182e-07	-0.305646	1	0.983	0.00582043
Man2b1	3.08567e-07	0.3021	0.407	0.172	0.00588498
Leprotl1	3.11082e-07	0.332534	0.515	0.25	0.00593296
Atp5e	3.11415e-07	0.350908	0.98	0.878	0.00593931
Ppm1h	3.38684e-07	0.298694	0.466	0.222	0.00645939
Efnb2	3.53151e-07	0.550866	0.755	0.539	0.0067353
Src	3.57899e-07	-0.347967	0.147	0.344	0.00682585
Pard6b	3.6371e-07	-0.302048	0.059	0.239	0.00693667
Endod1	3.64643e-07	0.398338	0.529	0.283	0.00695446
Itfg1	3.72333e-07	0.370684	0.559	0.289	0.00710114
Agap3	3.79311e-07	0.277287	0.456	0.183	0.00723421
Scp2	3.83497e-07	0.378301	0.828	0.672	0.00731405
Ammecr1	4.07252e-07	0.32021	0.353	0.133	0.00776711
Scarb2	4.19809e-07	0.299572	0.779	0.494	0.0080066
Psma7	4.22614e-07	0.396848	0.877	0.722	0.00806009
Map3k8	4.30779e-07	-0.461089	0.495	0.661	0.00821581
Rnf208	4.3667e-07	-0.281163	0.059	0.233	0.00832818
Ubl5	4.433e-07	0.274222	0.946	0.933	0.00845461
Tmem108	4.44736e-07	-0.284559	0.064	0.25	0.00848201
Nrg1	4.51316e-07	0.511894	0.191	0.028	0.00860749
Dsg2	4.62336e-07	0.292095	0.373	0.139	0.00881767
Morf4l1	4.72515e-07	-0.378108	0.873	0.906	0.00901181
Rps13	4.73278e-07	-0.251976	0.995	0.983	0.00902636
Gadd45b	4.7968e-07	-0.470922	0.623	0.806	0.00914846
Il6st	4.80907e-07	-0.455436	0.284	0.472	0.00917187
Eif2ak3	5.03637e-07	-0.331343	0.049	0.211	0.00960536
Tex30	5.06618e-07	-0.378847	0.118	0.311	0.00966221
Dhrs4	5.16557e-07	0.268501	0.446	0.2	0.00985177
Rpl36al	5.36346e-07	-0.321431	0.971	0.917	0.0102292
Dstyk	5.52423e-07	0.291663	0.505	0.233	0.0105358
Sft2d1	5.56205e-07	0.28229	0.49	0.233	0.0106079
Oaz1	5.78622e-07	-0.262694	0.985	0.95	0.0110355
Hs2st1	6.05819e-07	0.369506	0.598	0.317	0.0115542
Ociad1	6.12171e-07	0.37467	0.652	0.383	0.0116753
Ypel2	6.37368e-07	0.363872	0.402	0.172	0.0121559
Csrp2	6.45925e-07	0.272658	0.211	0.039	0.0123191
Pcnx4	6.4909e-07	0.275267	0.299	0.094	0.0123794
Eif3e	6.57978e-07	-0.368278	0.887	0.917	0.012549
Rin2	6.627e-07	0.326149	0.471	0.217	0.012639
Gtpbp4	6.63461e-07	-0.457688	0.441	0.6	0.0126535
Nolc1	6.68237e-07	-0.382462	0.211	0.417	0.0127446
Stx11	6.78116e-07	-0.525891	0.275	0.478	0.012933
Lsm8	6.78433e-07	0.41661	0.706	0.456	0.0129391
Klhdc1	6.85987e-07	0.335502	0.407	0.172	0.0130831
Ppan	6.88216e-07	-0.29366	0.088	0.278	0.0131257
Eif2s1	7.06258e-07	-0.362917	0.471	0.622	0.0134698
Peli2	7.08999e-07	-0.475238	0.333	0.522	0.013522
Desi2	7.30179e-07	-0.472829	0.314	0.489	0.013926
Nmd3	7.33122e-07	-0.455017	0.299	0.472	0.0139821
Magt1	7.49493e-07	0.332541	0.716	0.456	0.0142943
Arhgef12	7.49679e-07	-0.493487	0.672	0.794	0.0142979
Dhcr24	7.57411e-07	0.294582	0.319	0.106	0.0144453
Mmadhc	8.46812e-07	0.34622	0.534	0.272	0.0161504
Uvssa	8.47757e-07	0.271229	0.348	0.128	0.0161684
Tbx1	9.00102e-07	0.398536	0.588	0.328	0.0171667
Prr9	9.24952e-07	-1.15655	0.098	0.289	0.0176407
Clasp2	9.32523e-07	-0.344065	0.221	0.411	0.0177851
Aggf1	9.52959e-07	-0.387593	0.275	0.472	0.0181748
Litaf	9.5609e-07	-0.536991	0.765	0.839	0.0182346
Tmem234	9.78148e-07	0.368488	0.897	0.728	0.0186552
Mapk3	9.83449e-07	0.399822	0.804	0.589	0.0187563
Prdx5	9.90585e-07	0.423968	0.863	0.7	0.0188924
Tiam2	1.01066e-06	0.273654	0.343	0.128	0.0192754
Vdr	1.01922e-06	-0.58883	0.446	0.606	0.0194385
Atp13a2	1.02623e-06	0.343206	0.706	0.472	0.0195723
Atp6v1h	1.04185e-06	0.277919	0.652	0.367	0.0198702
Ppib	1.04982e-06	0.293186	0.961	0.85	0.0200222
Gjb3	1.05086e-06	-0.337642	0.049	0.206	0.020042
Nasp	1.0616e-06	-0.430748	0.662	0.761	0.0202468
Ndufc1	1.07935e-06	0.305652	0.804	0.628	0.0205854
Gm42418	1.08221e-06	0.422575	0.99	0.994	0.0206398
Ccnd2	1.09969e-06	0.337673	0.431	0.206	0.0209733
Ank3	1.11e-06	0.288553	0.461	0.217	0.0211699
Tlk1	1.11415e-06	0.261277	0.451	0.2	0.0212491
Rpl34	1.11553e-06	-0.262261	0.995	0.994	0.0212754
Retreg3	1.13962e-06	0.276212	0.505	0.25	0.0217348
Mpzl1	1.16383e-06	0.2984	0.402	0.172	0.0221966
Tacc2	1.16563e-06	0.393646	0.892	0.789	0.0222308
Nectin2	1.17035e-06	-0.519132	0.51	0.672	0.0223209
Nop56	1.17132e-06	-0.394237	0.314	0.5	0.0223394
Dsg1b	1.1991e-06	0.258776	0.407	0.172	0.0228692
Sptbn2	1.20215e-06	0.309232	0.412	0.178	0.0229274
Dcaf4	1.22389e-06	0.254348	0.294	0.094	0.023342
Ehd2	1.2298e-06	-0.43166	0.157	0.344	0.0234548
Rora	1.2323e-06	-0.551143	0.304	0.5	0.0235025
Rock2	1.23517e-06	-0.493351	0.691	0.789	0.0235572
Notch3	1.23852e-06	0.29045	0.515	0.267	0.0236211
Mboat1	1.24966e-06	-0.311107	0.015	0.144	0.0238336
Arl4c	1.33238e-06	-0.395708	0.069	0.239	0.0254111
Rab11a	1.3974e-06	-0.45228	0.755	0.806	0.0266513
Irx2	1.39787e-06	0.290084	0.574	0.317	0.0266601
Sgms1	1.40541e-06	-0.427278	0.382	0.572	0.0268039
Dusp4	1.47901e-06	0.329223	0.181	0.028	0.0282077
Cd47	1.56992e-06	-0.56098	0.672	0.722	0.0299415
Timp2	1.59875e-06	0.539908	0.779	0.622	0.0304914
Cbr1	1.62914e-06	0.32272	0.475	0.228	0.031071
Hsdl2	1.65966e-06	0.312596	0.529	0.272	0.031653
Duoxa1	1.71019e-06	0.279507	0.304	0.1	0.0326167
Peg3	1.71689e-06	-0.268207	0.029	0.172	0.0327446
Rap2c	1.71858e-06	0.320057	0.485	0.239	0.0327768
Polr1d	1.74816e-06	-0.399205	0.868	0.856	0.033341
Etf1	1.74975e-06	-0.344925	0.843	0.872	0.0333712
Zyx	1.751e-06	-0.571826	0.407	0.561	0.0333951
Slc40a1	1.77977e-06	0.352019	0.245	0.067	0.0339437
Mettl7a1	1.77977e-06	0.266832	0.167	0.022	0.0339439
Camk2d	1.81122e-06	-0.492462	0.289	0.478	0.0345436
Paxbp1	1.86099e-06	0.277746	0.451	0.211	0.0354927
Hnrnpk	1.92379e-06	-0.343118	0.931	0.928	0.0366904
Cebpz	1.92617e-06	-0.473443	0.206	0.394	0.0367359
Ubqln1	1.93144e-06	0.256869	0.647	0.394	0.0368365
Plat	1.94212e-06	0.25127	0.402	0.167	0.0370401
Fam46a	1.95144e-06	0.49643	0.417	0.183	0.0372178
Rab25	1.95532e-06	0.384603	0.745	0.572	0.0372918
Sgk1	1.9684e-06	0.538498	0.907	0.761	0.0375413
Phf14	1.98503e-06	0.265351	0.461	0.217	0.0378584
C2cd4b	1.98976e-06	0.291004	0.157	0.017	0.0379486
Tnfaip3	1.99298e-06	0.393731	0.382	0.167	0.0380101
Adamtsl4	2.00257e-06	-0.321978	0.049	0.2	0.0381931
Cd109	2.01392e-06	0.264778	0.922	0.761	0.0384094
Ttc14	2.07541e-06	0.39179	0.642	0.417	0.0395822
1810032O08Rik	2.07541e-06	-0.450665	0.103	0.272	0.0395823
Nfix	2.16857e-06	-0.425732	0.711	0.833	0.041359
Cdip1	2.24288e-06	0.270642	0.387	0.15	0.0427763
Smoc1	2.28133e-06	-0.266726	0.034	0.183	0.0435096
Lima1	2.291e-06	0.329661	0.706	0.444	0.043694
Nudt4	2.31708e-06	-0.512693	0.426	0.578	0.0441914
Dennd2c	2.36583e-06	-0.480017	0.632	0.811	0.0451212
Tmem256	2.36829e-06	0.290836	0.735	0.511	0.0451681
Nek7	2.41738e-06	-0.487583	0.564	0.672	0.0461042
Mprip	2.51717e-06	0.300737	0.73	0.456	0.0480075
Snx10	2.58154e-06	-0.290668	0.069	0.233	0.0492351
Pkm	2.59206e-06	-0.399393	0.838	0.889	0.0494357
Kif5b	2.60761e-06	-0.469627	0.868	0.894	0.0497324
Nfkbiz	2.71012e-06	-0.428985	0.853	0.922	0.0516875
Chic2	2.72429e-06	-0.462598	0.755	0.8	0.0519577
Cdk6	2.76201e-06	0.264682	0.275	0.089	0.0526771
Polr2g	2.83253e-06	0.29434	0.539	0.294	0.0540221
Rrbp1	2.84914e-06	0.371851	0.892	0.711	0.0543388
Wdr47	2.86578e-06	-0.518716	0.426	0.578	0.0546562
Rnf223	2.92236e-06	0.256484	0.162	0.022	0.0557352
Dhrs9	2.94852e-06	0.329741	0.152	0.017	0.0562342
Lamtor5	2.96578e-06	0.313803	0.48	0.233	0.0565634
Mdm4	3.04703e-06	0.2977	0.76	0.55	0.0581129
Ran	3.09752e-06	-0.476876	0.779	0.811	0.0590759
Dnajc21	3.16084e-06	-0.383826	0.284	0.478	0.0602835
Gar1	3.21393e-06	-0.335025	0.201	0.394	0.061296
Nedd9	3.2772e-06	0.283959	0.255	0.078	0.0625028
Nyap1	3.29602e-06	-0.307071	0.069	0.228	0.0628616
Yrdc	3.33245e-06	-0.451832	0.485	0.622	0.0635565
Trmt10c	3.35339e-06	-0.2623	0.137	0.328	0.0639558
Tle4	3.56857e-06	-0.506841	0.848	0.889	0.0680597
Edn1	3.61738e-06	0.348509	0.127	0.006	0.0689907
Tubb4b	3.61838e-06	-0.608781	0.877	0.894	0.0690097
Rab6a	3.68368e-06	0.322914	0.868	0.706	0.0702552
Tnfrsf18	3.7157e-06	0.358519	0.436	0.222	0.0708658
Stim1	3.77945e-06	-0.456191	0.755	0.822	0.0720816
Fgfr3	3.90334e-06	0.323797	0.485	0.244	0.0744445
Hbegf	4.09545e-06	1.38537	0.681	0.522	0.0781085
Pptc7	4.10097e-06	-0.308223	0.221	0.4	0.0782137
Abcc5	4.21661e-06	0.299084	0.363	0.156	0.0804193
Cst3	4.27857e-06	-0.347277	0.995	0.994	0.0816008
Stk40	4.28514e-06	-0.516001	0.422	0.572	0.0817261
Fryl	4.32424e-06	0.312611	0.706	0.467	0.0824719
Bcr	4.38566e-06	-0.270434	0.123	0.306	0.0836433
Rrs1	4.41414e-06	-0.323498	0.137	0.317	0.0841864
Acpp	4.5349e-06	-0.660604	0.623	0.678	0.0864896
Mphosph10	4.58898e-06	-0.341792	0.123	0.294	0.087521
Cxcl14	4.64056e-06	0.351759	0.99	0.939	0.0885048
Tcf7l1	4.75028e-06	0.330883	0.461	0.228	0.0905973
Pet100	4.7777e-06	0.382741	0.608	0.361	0.0911202
Derl2	4.83939e-06	0.272543	0.422	0.194	0.0922968
Tspan14	4.89955e-06	0.257318	0.446	0.222	0.0934442
Mark3	4.95178e-06	0.516728	0.922	0.822	0.0944403
Eif2ak4	4.99758e-06	0.265684	0.25	0.072	0.0953138
Slc25a17	5.02294e-06	0.321985	0.598	0.367	0.0957975
Riox1	5.02757e-06	-0.31699	0.064	0.217	0.0958857
Thbs1	5.03631e-06	0.60333	0.5	0.261	0.0960525
Ndufa13	5.07192e-06	0.254022	0.863	0.667	0.0967316
Prss8	5.21172e-06	-0.406994	0.275	0.439	0.0993978
Slc29a1	5.31372e-06	-0.422915	0.25	0.456	0.101343
Dusp22	5.47216e-06	0.32252	0.662	0.389	0.104365
Nhsl1	5.52204e-06	-0.472071	0.25	0.439	0.105316
Rnf122	5.63599e-06	0.565545	0.431	0.239	0.10749
2023-03-02	5.81378e-06	0.378845	0.652	0.467	0.11088
Egln3	5.82494e-06	-0.53851	0.324	0.522	0.111093
Spcs2	5.94805e-06	0.286879	0.779	0.561	0.113441
Esyt3	6.00279e-06	-0.395282	0.137	0.322	0.114485
Rgs12	6.02725e-06	0.266444	0.368	0.156	0.114952
Bcas2	6.17759e-06	-0.437362	0.598	0.683	0.117819
Romo1	6.27979e-06	0.309419	0.775	0.55	0.119768
Ulk4	6.37776e-06	0.382917	0.471	0.261	0.121637
Cox6b1	6.52946e-06	0.254822	0.941	0.867	0.12453
Mrpl33	6.60223e-06	0.321235	0.73	0.511	0.125918
Mdh2	6.62298e-06	0.351255	0.814	0.7	0.126313
Ggps1	6.62978e-06	0.274669	0.319	0.122	0.126443
Ech1	6.66444e-06	0.281416	0.647	0.422	0.127104
Tmem258	6.67935e-06	0.312242	0.799	0.567	0.127388
Timp3	6.74532e-06	-0.348386	0.23	0.061	0.128647
Fgd6	6.79e-06	-0.293717	0.123	0.294	0.129499
Nup54	6.79628e-06	-0.343664	0.23	0.406	0.129619
Set	6.83866e-06	-0.391102	0.912	0.906	0.130427
Pa2g4	6.91717e-06	-0.393478	0.578	0.7	0.131924
Ubald2	6.92603e-06	0.523475	0.907	0.811	0.132093
Gng5	6.92969e-06	0.303113	0.985	0.911	0.132163
Pnisr	7.02611e-06	0.30746	0.828	0.611	0.134002
Npm3	7.07974e-06	-0.348044	0.358	0.489	0.135025
Krt32	7.35319e-06	-0.254413	0.074	0.228	0.14024
Arl5b	7.41553e-06	0.408748	0.784	0.567	0.141429
Sec11a	7.55395e-06	0.318688	0.706	0.478	0.144069
Nedd8	7.58646e-06	0.31362	0.804	0.628	0.144689
Dynll2	7.66617e-06	0.333178	0.652	0.411	0.146209
Etfdh	7.71324e-06	0.252197	0.387	0.172	0.147107
Grina	7.77108e-06	0.286664	0.701	0.444	0.14821
Nop16	7.77351e-06	-0.262787	0.123	0.294	0.148256
Adgrg6	8.06453e-06	-0.313587	0.123	0.294	0.153807
Rbms1	8.14772e-06	-0.518552	0.652	0.717	0.155393
Sulf2	8.25988e-06	-0.260984	0.103	0.278	0.157532
Nabp1	8.51494e-06	0.324307	0.314	0.122	0.162397
Fbrsl1	8.59038e-06	0.274989	0.451	0.211	0.163836
Eif4e	8.6813e-06	-0.255937	0.681	0.761	0.16557
Ap2m1	8.77014e-06	0.289397	0.794	0.617	0.167264
Pqlc1	8.80187e-06	-0.490157	0.583	0.706	0.167869
Zdhhc18	8.92419e-06	-0.358611	0.235	0.411	0.170202
Arhgap23	9.00797e-06	-0.357395	0.137	0.311	0.1718
Btbd10	9.08255e-06	-0.410258	0.279	0.444	0.173222
Il11ra1	9.08269e-06	-0.445174	0.696	0.794	0.173225
Tubb2a	9.0895e-06	0.584646	0.672	0.506	0.173355
Efhd2	9.21987e-06	-0.797019	0.446	0.539	0.175841
Clcn3	9.39292e-06	0.640241	0.608	0.378	0.179142
Tmem109	9.58533e-06	0.253998	0.515	0.272	0.182812
Sik2	9.72769e-06	0.376338	0.441	0.222	0.185526
Atp11b	1.00002e-05	0.305403	0.632	0.394	0.190723
Cog5	1.0036e-05	0.335044	0.446	0.222	0.191406
Ldb1	1.02297e-05	0.336427	0.632	0.4	0.1951
Slc3a2	1.03439e-05	0.400036	0.922	0.817	0.197278
Rnf144b	1.05084e-05	0.299756	0.49	0.25	0.200416
Larp4	1.06121e-05	-0.399734	0.471	0.622	0.202393
Zfp706	1.07864e-05	-0.341487	0.824	0.867	0.205718
Sdhc	1.08845e-05	0.250739	0.534	0.289	0.20759
Ppp2r5a	1.10233e-05	-0.336796	0.255	0.428	0.210237
Dmpk	1.12e-05	-0.277586	0.142	0.328	0.213606
Fitm2	1.13472e-05	-0.26238	0.127	0.294	0.216413
Utp18	1.1403e-05	-0.417307	0.201	0.372	0.217478
Cct3	1.16645e-05	-0.377999	0.554	0.706	0.222465
Pmepa1	1.18581e-05	0.721374	0.627	0.472	0.226157
Ccnl1	1.18768e-05	0.400767	0.961	0.928	0.226515
Snrnp27	1.19213e-05	0.26788	0.603	0.356	0.227362
Borcs8	1.19336e-05	0.253171	0.525	0.294	0.227598
Zranb2	1.1942e-05	0.29275	0.554	0.333	0.227758
Tnk1	1.1942e-05	-0.644601	0.368	0.544	0.227758
Larp1	1.21001e-05	-0.373184	0.392	0.544	0.230773
Psmc2	1.213e-05	0.330716	0.642	0.45	0.231344
Atp2a2	1.21837e-05	0.312273	0.799	0.678	0.232367
Mrpl51	1.22418e-05	0.25117	0.647	0.383	0.233476
Txnip	1.24631e-05	0.612387	0.422	0.222	0.237696
Hook2	1.28251e-05	0.25857	0.417	0.2	0.2446
Slc26a2	1.30139e-05	0.267719	0.353	0.15	0.248201
Npdc1	1.309e-05	-0.419088	0.23	0.411	0.249652
Dcaf8	1.32316e-05	0.280873	0.574	0.339	0.252353
Coq10b	1.33124e-05	0.381315	0.819	0.633	0.253895
Rabgap1l	1.41743e-05	-0.513111	0.284	0.439	0.270332
Dnaja2	1.41972e-05	-0.351786	0.73	0.794	0.27077
Slc25a51	1.45132e-05	0.314888	0.539	0.317	0.276796
C1d	1.45648e-05	0.2969	0.593	0.361	0.27778
Myc	1.54156e-05	-0.494302	0.667	0.8	0.294007
Prkcsh	1.61736e-05	0.272592	0.422	0.206	0.308462
Akr1a1	1.62035e-05	-0.327894	0.833	0.85	0.309033
Rab34	1.63111e-05	0.293848	0.49	0.267	0.311085
Chkb	1.63541e-05	0.279196	0.407	0.194	0.311905
Ybx1	1.65842e-05	-0.370876	0.926	0.933	0.316294
Pfdn1	1.66918e-05	0.273389	0.657	0.428	0.318346
Smdt1	1.68497e-05	0.29988	0.779	0.572	0.321358
Cyp27a1	1.70101e-05	0.2538	0.373	0.172	0.324416
Ppp3r1	1.70954e-05	0.253128	0.583	0.344	0.326044
Cycs	1.71574e-05	-0.271992	0.706	0.772	0.327226
Ptpra	1.72084e-05	0.257913	0.637	0.422	0.328198
Osbpl9	1.72415e-05	0.265488	0.681	0.433	0.32883
Grpel1	1.74504e-05	-0.388311	0.422	0.55	0.332814
Fgfbp1	1.74709e-05	-0.494907	0.132	0.294	0.333205
Rpl13a	1.75562e-05	-0.30075	0.971	0.956	0.334831
Actn1	1.77445e-05	0.287727	0.995	0.95	0.338424
Cxcl16	1.78507e-05	-0.523929	0.593	0.706	0.340448
Gm26532	1.78535e-05	0.582438	0.613	0.406	0.340501
Hibadh	1.85965e-05	0.412304	0.657	0.483	0.354673
Mapkapk2	1.89369e-05	-0.40784	0.574	0.661	0.361164
Pgap1	1.91315e-05	0.361572	0.387	0.189	0.364876
Dyrk2	1.91331e-05	0.345428	0.662	0.439	0.364907
Etnk1	1.93053e-05	0.363504	0.353	0.161	0.36819
2023-09-09	1.93345e-05	-0.446733	0.343	0.506	0.368747
Slc44a2	1.9564e-05	0.365501	0.637	0.45	0.373124
Tmx1	2.02307e-05	0.264685	0.466	0.25	0.38584
Dstn	2.06342e-05	-0.299656	0.985	0.956	0.393535
Vcp	2.07189e-05	0.327875	0.897	0.8	0.395151
Ndufa7	2.12944e-05	0.340781	0.858	0.717	0.406127
Rufy3	2.15833e-05	0.344877	0.652	0.406	0.411637
Plek2	2.17247e-05	-0.45152	0.333	0.5	0.414334
Trim59	2.17328e-05	0.345351	0.466	0.25	0.414489
Cxadr	2.19814e-05	-0.507554	0.814	0.85	0.419229
Cdipt	2.2143e-05	0.251597	0.431	0.222	0.422311
Esrp2	2.24837e-05	0.255994	0.422	0.211	0.428808
Dusp1	2.32547e-05	0.452929	0.917	0.85	0.443513
Sec61a1	2.39627e-05	0.265949	0.623	0.361	0.457016
Nedd4l	2.41044e-05	-0.401695	0.598	0.706	0.459719
Tec	2.47132e-05	-0.39135	0.324	0.467	0.47133
Gpx4	2.48406e-05	0.384137	0.961	0.867	0.473759
Lars2	2.49691e-05	0.269797	0.475	0.256	0.476211
Hexb	2.49731e-05	-0.471555	0.338	0.478	0.476287
Il13ra1	2.50174e-05	-0.399907	0.529	0.633	0.477132
Lgalsl	2.54109e-05	0.391184	0.5	0.267	0.484637
Rela	2.55376e-05	-0.390807	0.368	0.517	0.487054
Errfi1	2.59817e-05	0.455904	0.632	0.428	0.495523
Cct8	2.69463e-05	-0.314466	0.667	0.761	0.513919
Degs1	2.70319e-05	-0.478973	0.804	0.856	0.515553
Phlda3	2.72095e-05	0.456735	0.672	0.461	0.518939
Etv3	2.73487e-05	-0.491887	0.471	0.622	0.521594
Pigp	2.74456e-05	0.332925	0.554	0.339	0.523443
Smagp	2.75525e-05	-0.470051	0.304	0.461	0.525481
Mbd6	2.78827e-05	0.280892	0.324	0.139	0.531778
Bclaf1	2.82711e-05	0.397404	0.892	0.772	0.539187
Sh3pxd2b	2.84868e-05	-0.373641	0.279	0.456	0.5433
Trmt1l	2.9125e-05	0.253411	0.319	0.133	0.555473
Emc9	2.92819e-05	0.276566	0.181	0.044	0.558464
Fis1	2.93393e-05	0.32386	0.716	0.511	0.55956
Leng8	3.03555e-05	0.261191	0.623	0.394	0.57894
6030419C18Rik	3.10255e-05	-0.267998	0.034	0.156	0.591719
Vangl2	3.14832e-05	0.343836	0.721	0.489	0.600448
Cdh1	3.25216e-05	-0.450247	0.887	0.861	0.620251
Tcp1	3.25453e-05	-0.331671	0.706	0.761	0.620705
Rnd1	3.42615e-05	0.26414	0.152	0.028	0.653436
Nap1l1	3.7544e-05	-0.301758	0.52	0.628	0.716038
Ndufv3	3.78592e-05	0.283664	0.637	0.422	0.722051
F3	3.83175e-05	-0.489988	0.132	0.283	0.730791
Socs3	3.92329e-05	0.755694	0.755	0.611	0.748249
Mif	3.92738e-05	-0.310445	0.961	0.928	0.749029
Hsbp1	4.08607e-05	0.325012	0.809	0.622	0.779296
Rab22a	4.35305e-05	-0.3626	0.637	0.728	0.830214
Pcbp2	4.41584e-05	-0.357385	0.912	0.917	0.842188
Accs	4.42766e-05	0.26905	0.225	0.072	0.844443
Tmod3	4.4771e-05	-0.306226	0.289	0.444	0.853873
Ndufs5	4.50697e-05	0.282446	0.779	0.528	0.859569
Mcl1	4.94517e-05	-0.389843	0.882	0.878	0.943143
Capn2	5.0292e-05	-0.428829	0.5	0.606	0.95917
Tgoln1	5.2488e-05	0.402329	0.74	0.556	1
Usp24	5.28819e-05	-0.388212	0.412	0.556	1
Copg2	5.53069e-05	0.250689	0.392	0.2	1
Krt6a	5.53568e-05	0.446927	0.975	0.889	1
Prkci	5.58402e-05	0.273271	0.495	0.278	1
Hmg20b	5.87498e-05	0.290568	0.681	0.461	1
Pdha1	6.13845e-05	-0.285498	0.441	0.589	1
Klf16	6.74275e-05	-0.454023	0.289	0.456	1
Aurkaip1	6.98642e-05	0.29859	0.525	0.306	1
Tma7	7.08542e-05	0.27178	0.789	0.639	1
Mtss1	7.15321e-05	0.341699	0.632	0.428	1
Kras	7.17252e-05	0.414435	0.809	0.667	1
Wdr83os	7.26666e-05	0.251303	0.623	0.422	1
Dctn3	7.33653e-05	0.285204	0.848	0.667	1
Ank	7.73331e-05	0.321817	0.667	0.489	1
Itpripl2	7.76087e-05	-0.277372	0.137	0.289	1
Kctd20	7.77188e-05	-0.260601	0.201	0.35	1
Sowahc	7.90542e-05	-0.426316	0.75	0.794	1
Anp32b	8.08505e-05	-0.325667	0.711	0.8	1
Hnrnpab	8.20241e-05	-0.367007	0.887	0.928	1
Ncoa4	8.56643e-05	0.389817	0.377	0.194	1
Pxdc1	8.62652e-05	-0.450497	0.343	0.489	1
Fdps	8.67457e-05	-0.365795	0.27	0.411	1
Usp10	8.73453e-05	-0.270355	0.225	0.378	1
Kdelr2	9.50944e-05	-0.354808	0.529	0.639	1
Ralb	9.56074e-05	-0.475599	0.333	0.472	1
Ythdf2	9.61506e-05	-0.349637	0.461	0.583	1
Gstm5	9.7535e-05	-0.43155	0.515	0.628	1
Tbc1d15	0.000104417	-0.336176	0.225	0.372	1
Htatsf1	0.000105286	-0.28657	0.275	0.428	1
Top2b	0.000105557	0.285628	0.833	0.683	1
Eml2	0.000106247	-0.306423	0.343	0.506	1
Erp44	0.000111932	0.259913	0.554	0.333	1
Pgls	0.000113327	0.265488	0.809	0.628	1
Tex264	0.000120298	0.269355	0.436	0.244	1
Sytl1	0.00012072	0.256004	0.652	0.444	1
Zdhhc3	0.000122692	-0.354916	0.422	0.544	1
Gas6	0.000123997	-0.305672	0.387	0.528	1
Ctdsp2	0.000133623	-0.406813	0.397	0.544	1
Akt2	0.000134747	-0.333458	0.324	0.456	1
Gpi1	0.000137616	-0.317344	0.613	0.661	1
Mrto4	0.000137617	-0.333928	0.24	0.389	1
Hoxa7	0.000142335	-0.346108	0.103	0.239	1
Zkscan17	0.000143539	-0.250267	0.034	0.139	1
Twistnb	0.000145971	-0.362086	0.23	0.372	1
Mrpl52	0.000146408	-0.302259	0.858	0.828	1
E4f1	0.000148711	0.250138	0.294	0.122	1
Snx7	0.000149784	-0.296955	0.181	0.328	1
Epn1	0.000150348	0.266209	0.598	0.389	1
A130010J15Rik	0.000153536	-0.314973	0.083	0.217	1
Cct5	0.000155048	-0.310833	0.706	0.744	1
2010111I01Rik	0.00015965	0.378343	0.936	0.806	1
Pgam1	0.000160039	-0.399922	0.588	0.694	1
Trim47	0.00016405	-0.259841	0.098	0.233	1
Npc1	0.000166474	0.261993	0.706	0.506	1
Pnrc2	0.00016756	0.27976	0.574	0.378	1
Arhgef28	0.000170862	-0.28394	0.299	0.428	1
Csrnp1	0.000173431	-0.369407	0.711	0.811	1
Mapk1ip1l	0.000173584	-0.334677	0.441	0.556	1
Daam1	0.000175388	-0.386435	0.426	0.567	1
Prdx2	0.000175726	0.316121	0.941	0.856	1
Irf1	0.000178305	0.624333	0.578	0.417	1
Mxd4	0.000179313	0.257883	0.76	0.572	1
Mrpl24	0.000183067	0.29702	0.745	0.556	1
Ndufs8	0.000183102	0.255059	0.554	0.372	1
Ormdl3	0.000183217	0.258414	0.529	0.328	1
Sptlc2	0.000189921	-0.274089	0.397	0.539	1
Znrf2	0.000191943	0.283159	0.642	0.439	1
Atrx	0.000207501	0.259287	0.868	0.733	1
Hspa1a	0.00020809	0.929657	0.892	0.811	1
Capza2	0.000217818	-0.250039	0.824	0.828	1
Zbtb7a	0.000218328	-0.365895	0.716	0.772	1
Rab27b	0.000222752	0.253093	0.348	0.172	1
Gabarap	0.000224072	-0.310809	0.926	0.922	1
Tjp2	0.000225313	-0.386723	0.652	0.711	1
Marcksl1	0.000231267	0.318954	0.882	0.761	1
Snx3	0.00023135	-0.336612	0.613	0.744	1
Pogk	0.000242096	-0.277113	0.279	0.428	1
Atp2b1	0.000245822	0.551867	0.819	0.672	1
Gm10093	0.000248533	0.283846	0.373	0.194	1
Rhov	0.000252119	0.361295	0.833	0.639	1
Ahctf1	0.000253234	-0.298645	0.26	0.4	1
Ranbp1	0.000253793	-0.339955	0.578	0.656	1
Kmt5b	0.000256478	0.265762	0.471	0.278	1
Tcf4	0.00026157	0.287687	0.75	0.589	1
Ptpn23	0.000262684	-0.320542	0.24	0.378	1
Amd1	0.000287312	-0.286248	0.265	0.4	1
Tnfaip8	0.000291708	-0.36986	0.363	0.5	1
Tpd52l2	0.000309129	-0.266926	0.49	0.578	1
Lamtor2	0.000312268	0.272547	0.716	0.478	1
Plch2	0.000316603	0.327996	0.716	0.544	1
Usp3	0.000318182	0.308062	0.461	0.283	1
Idi1	0.000323955	-0.521323	0.26	0.411	1
Top1	0.000325874	-0.35208	0.956	0.944	1
Tbcc	0.000335251	-0.304047	0.27	0.411	1
Tomm5	0.000336934	-0.323841	0.245	0.372	1
Mindy3	0.000340485	-0.393058	0.539	0.622	1
Setbp1	0.00034643	-0.286926	0.147	0.278	1
Chd6	0.000356692	0.277563	0.603	0.411	1
Kdm7a	0.000364893	0.315095	0.613	0.444	1
Wwtr1	0.000378683	-0.385821	0.475	0.594	1
Rnh1	0.000384666	-0.365687	0.887	0.878	1
Cables1	0.000385602	-0.287986	0.074	0.189	1
Rap1b	0.000385665	-0.302906	0.73	0.783	1
Ndrg1	0.00038961	-0.495252	0.76	0.85	1
Tubb6	0.000390964	0.300001	0.426	0.25	1
Camk2n1	0.000399545	-0.271918	0.265	0.4	1
Sod2	0.000406495	0.289244	0.559	0.378	1
Zc3hav1	0.000408949	-0.420005	0.554	0.672	1
Myo1c	0.000410404	-0.298914	0.26	0.383	1
Adamts5	0.00041584	0.296281	0.348	0.183	1
Vdac1	0.000419754	-0.266757	0.765	0.8	1
Dnajb1	0.000422129	0.438887	0.961	0.911	1
Pdcd5	0.000422591	0.266609	0.706	0.511	1
Bcl7c	0.000432174	-0.34839	0.623	0.689	1
Abce1	0.000438772	-0.295021	0.309	0.45	1
Ywhae	0.000440263	-0.267529	0.946	0.939	1
Lifr	0.00044091	-0.359995	0.343	0.489	1
Abtb2	0.000442412	-0.54631	0.348	0.461	1
Cracr2b	0.000451593	-0.289245	0.211	0.361	1
Ryk	0.000453641	0.272893	0.475	0.294	1
Pde12	0.000460354	0.409564	0.574	0.378	1
Cks2	0.000465331	0.53168	0.343	0.183	1
Bnc2	0.000472099	0.320817	0.613	0.428	1
Bhlhe41	0.000481098	0.254615	0.113	0.022	1
Cdc42ep4	0.000507221	0.306535	0.456	0.283	1
Mob1b	0.000531353	0.26172	0.593	0.389	1
Strn3	0.000533316	-0.405888	0.593	0.689	1
Klf5	0.000542638	-0.368082	0.828	0.861	1
Abl2	0.000551021	-0.345289	0.402	0.528	1
Fam81a	0.000559906	-0.258408	0.025	0.111	1
Nupr1	0.000567857	0.284709	0.265	0.122	1
Met	0.000572505	-0.279994	0.059	0.167	1
Rapgefl1	0.000583393	0.269538	0.505	0.322	1
Gltp	0.000584627	-0.374128	0.456	0.572	1
Mill1	0.000594824	-0.530519	0.412	0.528	1
Mecp2	0.000595516	-0.268382	0.221	0.356	1
Suz12	0.000608842	-0.295595	0.377	0.5	1
Hat1	0.000621178	-0.34612	0.309	0.433	1
Churc1	0.000650408	0.287298	0.51	0.328	1
Ephb4	0.000661111	-0.283089	0.088	0.206	1
Utrn	0.000679422	-0.333491	0.338	0.456	1
Gng12	0.000682864	-0.422602	0.603	0.672	1
Sbds	0.000731384	-0.393379	0.559	0.628	1
Rab8b	0.000738115	-0.256271	0.27	0.406	1
Tiam1	0.000770833	-0.349143	0.804	0.856	1
Bud31	0.000776499	0.251906	0.525	0.344	1
Prpf39	0.000816258	-0.315449	0.485	0.622	1
Rbpj	0.000837963	-0.410319	0.441	0.55	1
Arap2	0.000840184	-0.319336	0.446	0.556	1
Tbc1d10a	0.000842551	-0.298829	0.657	0.706	1
Hagh	0.000849996	-0.338872	0.569	0.639	1
Pacsin3	0.000851785	-0.300926	0.353	0.461	1
Nectin1	0.000855586	0.265402	0.789	0.611	1
Dync1i2	0.000871266	0.291569	0.789	0.639	1
Tmem65	0.000880867	0.265882	0.75	0.639	1
Tmcc1	0.000887929	-0.380102	0.402	0.511	1
Ehf	0.00089589	0.268986	0.363	0.206	1
Arl4a	0.000916707	0.321671	0.809	0.711	1
Syncrip	0.000927529	-0.265748	0.73	0.783	1
Stam	0.000928406	-0.281358	0.333	0.444	1
Tfap2b	0.000975702	-0.446447	0.309	0.433	1
Anxa8	0.000982117	-0.334332	0.936	0.928	1
Chmp4b	0.00100515	-0.334201	0.848	0.844	1
Gse1	0.00101423	-0.257276	0.221	0.356	1
Anxa7	0.00102757	-0.296956	0.735	0.756	1
Ralgds	0.00102823	-0.377782	0.613	0.683	1
Cs	0.00105106	0.257062	0.681	0.522	1
Egr1	0.0011481	0.584519	0.912	0.856	1
Sh3pxd2a	0.00116732	-0.421691	0.706	0.728	1
Rps6kb1	0.00124673	-0.309533	0.534	0.622	1
Prelid1	0.00129585	0.26881	0.652	0.5	1
Jmjd1c	0.00131454	0.407221	0.794	0.711	1
S100a14	0.00137773	-0.271785	0.995	0.978	1
Ipo7	0.0014063	-0.275062	0.5	0.589	1
Cdcp1	0.00142441	-0.282853	0.529	0.644	1
Snrpd1	0.00144995	-0.366368	0.49	0.572	1
Hexim1	0.00146604	0.252755	0.27	0.139	1
AI837181	0.00147445	-0.277379	0.328	0.472	1
Slc50a1	0.00149919	-0.274241	0.127	0.239	1
Fbxw11	0.00150868	-0.255962	0.265	0.383	1
Wasf2	0.00150925	-0.370251	0.647	0.689	1
Eef1d	0.00151504	-0.296996	0.917	0.883	1
Tmbim4	0.00154438	0.298732	0.534	0.378	1
Adipor1	0.00157322	-0.276877	0.701	0.75	1
Zfc3h1	0.00158545	0.299789	0.657	0.5	1
Cldnd1	0.00160859	-0.327429	0.701	0.744	1
Plaur	0.00162808	-0.253515	0.025	0.1	1
Rnf121	0.00164745	-0.410844	0.319	0.433	1
1810058I24Rik	0.00168075	0.295095	0.789	0.628	1
Kazn	0.00175958	-0.262677	0.083	0.189	1
Myh14	0.00176459	-0.297336	0.578	0.639	1
Tsc22d4	0.00177181	-0.350677	0.686	0.728	1
Hspa1b	0.00178602	0.684469	0.824	0.678	1
C1galt1	0.00183318	-0.305991	0.181	0.294	1
Eif5b	0.00190498	-0.35035	0.838	0.828	1
Hspd1	0.00199006	0.361404	0.74	0.589	1
Pdzd2	0.00207851	-0.333133	0.181	0.294	1
Fkbp4	0.00208007	-0.284806	0.446	0.528	1
Gas7	0.00208505	-0.497173	0.456	0.494	1
Palmd	0.00211658	-0.339858	0.877	0.9	1
Kcnq1ot1	0.00219456	-0.300464	0.265	0.411	1
Gm16286	0.00222087	-0.265688	0.578	0.611	1
Utp11	0.00223274	-0.30044	0.392	0.461	1
Epgn	0.00223839	0.533941	0.108	0.028	1
Eif2a	0.00224508	-0.274643	0.456	0.55	1
C1qbp	0.00224946	-0.271834	0.353	0.461	1
Nrtn	0.00238236	-0.252041	0.157	0.267	1
Ldlr	0.00239703	-0.406926	0.103	0.206	1
Dbi	0.00242068	-0.741748	0.966	0.95	1
Sumo1	0.00243158	-0.287529	0.824	0.822	1
Ptpn13	0.0024667	-0.358047	0.608	0.622	1
Scand1	0.00267845	0.301671	0.75	0.594	1
Lysmd3	0.00270882	-0.284897	0.319	0.439	1
Faap100	0.00273817	-0.255117	0.123	0.233	1
Net1	0.00282808	-0.373072	0.662	0.717	1
Sf3b3	0.00284578	-0.335414	0.49	0.567	1
Camta1	0.0028495	-0.253227	0.672	0.717	1
Slc4a2	0.00291009	-0.252352	0.206	0.317	1
Ppp2r2a	0.0029379	-0.256238	0.711	0.717	1
Smap1	0.0029727	-0.387174	0.608	0.628	1
Ifrd2	0.00300548	-0.281199	0.088	0.183	1
Ctnna1	0.00304661	-0.341074	0.848	0.85	1
9930021J03Rik	0.00305511	-0.270032	0.397	0.483	1
Phf13	0.00306912	-0.257916	0.338	0.439	1
Tm4sf1	0.00307901	0.872224	0.221	0.111	1
Zfp68	0.00309093	-0.257952	0.201	0.317	1
Hnrnpu	0.00313374	-0.304018	0.926	0.894	1
Palld	0.00315848	0.370114	0.833	0.75	1
Has1	0.0031738	0.851333	0.221	0.117	1
Gadd45g	0.003175	0.652134	0.304	0.183	1
Krt24	0.00340838	-0.464772	0.029	0.1	1
Atp6v1f	0.00341989	-0.289781	0.873	0.889	1
Ifrd1	0.00348168	-0.307392	0.917	0.933	1
Rnf6	0.00361801	-0.291365	0.304	0.411	1
Med13l	0.00376049	-0.278247	0.598	0.667	1
Polr2m	0.00389181	-0.251034	0.637	0.711	1
Sh3bp2	0.00407913	-0.32871	0.225	0.328	1
Dennd4a	0.00424842	0.272128	0.446	0.294	1
Sh3bgrl3	0.00427863	-0.457109	0.765	0.706	1
Bri3	0.00431204	-0.294803	0.725	0.761	1
Wsb2	0.00438126	-0.280597	0.412	0.494	1
Kcmf1	0.00448999	-0.28578	0.725	0.778	1
Tgfbi	0.00459155	-0.331907	0.735	0.817	1
Rrp9	0.00463916	-0.274848	0.118	0.211	1
Arhgef5	0.00467834	-0.280007	0.755	0.828	1
Gna13	0.00480549	-0.31528	0.456	0.522	1
Kif21a	0.00497704	-0.354963	0.667	0.711	1
Selenow	0.00504269	-0.291829	0.882	0.889	1
S100a13	0.005105	-0.286656	0.422	0.528	1
Galnt18	0.00513658	-0.271599	0.304	0.383	1
Gnas	0.00521189	-0.294964	0.936	0.906	1
Vezf1	0.00521296	-0.360634	0.377	0.472	1
Rabgef1	0.00532729	-0.310127	0.466	0.556	1
Tceal8	0.00539781	0.433848	0.451	0.3	1
Lbr	0.00544477	-0.263724	0.26	0.35	1
Lrrc42	0.00547501	-0.255628	0.289	0.372	1
Apex1	0.00561467	-0.264524	0.402	0.494	1
Wfdc3	0.00575413	-0.832125	0.309	0.406	1
Ppp1r18	0.00581489	-0.311709	0.225	0.322	1
Crk	0.00591814	-0.321664	0.549	0.611	1
Khdrbs1	0.00600255	-0.253223	0.652	0.667	1
Srebf2	0.00608716	-0.276566	0.554	0.594	1
Pak2	0.0061352	-0.368437	0.672	0.672	1
Matr3	0.00616	-0.300586	0.676	0.706	1
Ywhag	0.00630749	-0.259499	0.574	0.672	1
Angptl4	0.00636752	0.272405	0.162	0.072	1
Stk11	0.00639783	-0.307181	0.52	0.578	1
Eif3a	0.00646888	-0.280877	0.873	0.872	1
Cyp51	0.00653233	-0.253593	0.211	0.317	1
Crebbp	0.00658549	-0.274706	0.598	0.661	1
Dhx15	0.00668977	-0.280369	0.598	0.661	1
Tubb5	0.00672467	-0.340323	0.765	0.761	1
Far1	0.00678807	-0.307631	0.446	0.506	1
Casz1	0.00679842	-0.292012	0.902	0.867	1
Itpkc	0.00695644	-0.281499	0.907	0.894	1
Kpnb1	0.0070335	-0.261998	0.48	0.522	1
Tpm3	0.0071787	-0.293211	0.814	0.806	1
Tollip	0.00719777	-0.321823	0.505	0.572	1
Sema4b	0.0072022	-0.304252	0.475	0.533	1
Ywhah	0.00775351	-0.27885	0.623	0.639	1
Chka	0.00781292	0.562778	0.515	0.417	1
Ash1l	0.0078261	-0.268144	0.76	0.811	1
Ctsl	0.00784496	-0.616144	0.358	0.461	1
Wsb1	0.00788929	-0.257118	0.657	0.694	1
Cd200	0.00801798	0.337565	0.373	0.261	1
Trappc6a	0.0080702	0.250259	0.525	0.383	1
Mrpl48	0.00821786	0.324609	0.49	0.339	1
Efna1	0.00838948	0.337322	0.799	0.722	1
Vasp	0.0084096	-0.36604	0.446	0.5	1
Cdr2	0.00841664	0.287089	0.353	0.244	1
Sub1	0.00854845	-0.250318	0.931	0.911	1
Eloc	0.00884688	-0.302685	0.799	0.833	1
Ptp4a2	0.00891725	-0.270016	0.691	0.739	1
Rnf4	0.00892583	-0.34786	0.569	0.617	1
Gnai2	0.00901752	-0.271236	0.838	0.85	1
Anapc5	0.00913682	-0.331066	0.627	0.628	1
Rps6ka3	0.00937237	-0.269929	0.27	0.361	1
Brix1	0.0100188	-0.263842	0.475	0.561	1
Uqcc2	0.0101515	-0.408953	0.701	0.756	1
Ipo5	0.0114829	-0.279763	0.304	0.4	1
Rhog	0.0120828	-0.271392	0.436	0.517	1
Cnot4	0.012214	-0.285643	0.627	0.678	1
Zbtb10	0.0126799	-0.286457	0.118	0.206	1
Ahcyl2	0.0127888	-0.300467	0.485	0.522	1
Mpp5	0.0131365	-0.306359	0.475	0.528	1
Nfat5	0.0137654	-0.258025	0.917	0.922	1
1810037I17Rik	0.0137688	0.302349	0.848	0.783	1
Serpinb8	0.014006	-0.327012	0.51	0.539	1
Nfkb1	0.0140586	-0.272362	0.75	0.811	1
Tmem57	0.0147795	-0.291692	0.279	0.367	1
Maff	0.0148886	-0.27777	0.377	0.472	1
Slc38a2	0.015282	-0.34483	0.931	0.95	1
Zbtb20	0.0154752	-0.327845	0.588	0.644	1
Klf10	0.0155989	-0.352437	0.696	0.739	1
Foxc1	0.0157491	-0.317989	0.382	0.45	1
Bach1	0.0168953	0.301454	0.794	0.617	1
Rasa2	0.0171431	-0.262598	0.441	0.517	1
Grpel2	0.018202	-0.326806	0.456	0.517	1
Nrbf2	0.0183076	-0.332645	0.471	0.511	1
Hnrnpdl	0.0186159	-0.286588	0.838	0.806	1
Vat1	0.0192498	-0.328142	0.676	0.694	1
Hr	0.0195882	0.35853	0.75	0.656	1
Tob1	0.0197317	-0.388582	0.593	0.65	1
Tenm2	0.0204892	-0.30083	0.284	0.344	1
Irs2	0.0210854	0.259853	0.5	0.378	1
Neat1	0.0230598	0.255533	0.98	0.972	1
Arl13b	0.0235639	-0.295548	0.647	0.683	1
Carhsp1	0.024662	-0.265485	0.382	0.45	1
Bdp1	0.0247848	-0.292063	0.446	0.478	1
Kctd11	0.0253221	-0.363443	0.583	0.639	1
Xrn2	0.0259816	-0.257103	0.525	0.578	1
Atf5	0.0261071	-0.27664	0.167	0.239	1
Nab1	0.0261819	-0.312168	0.304	0.372	1
Ldlrad3	0.0275808	-0.276245	0.441	0.522	1
Akirin1	0.0281197	0.344704	0.843	0.8	1
Stx12	0.0294281	-0.274496	0.574	0.578	1
1110065P20Rik	0.0308008	0.290538	0.294	0.194	1
Tfg	0.0310003	-0.309065	0.466	0.511	1
Gm26825	0.031999	0.761013	0.51	0.433	1
Tsc22d2	0.0328876	0.263847	0.858	0.789	1
Tcf12	0.0336767	0.267728	0.814	0.783	1
Gan	0.0365091	-0.256368	0.402	0.461	1
Rell1	0.0369143	-0.358062	0.368	0.411	1
Smg1	0.0371282	-0.252153	0.809	0.828	1
Pdlim5	0.0385136	-0.344484	0.667	0.683	1
Phf23	0.0389084	-0.312415	0.578	0.594	1
Nr3c1	0.0396509	-0.608155	0.554	0.561	1
Ppif	0.0401754	-0.368815	0.294	0.356	1
Pmvk	0.0423965	-0.291716	0.221	0.283	1
Bnip2	0.0454217	-0.251478	0.529	0.583	1
Ehd4	0.0461622	-0.269386	0.294	0.35	1
Ilf3	0.0478687	-0.3007	0.328	0.378	1
Krt79	0.0481344	1.14084	0.407	0.3	1
Ppl	0.0496256	-0.250166	0.348	0.394	1
Cd2ap	0.0500123	-0.289157	0.789	0.739	1
Plxna2	0.0507085	-0.383545	0.441	0.478	1
Defb6	0.0515517	-1.21285	0.515	0.533	1
Cyth2	0.0524533	-0.370164	0.657	0.617	1
Nedd4	0.0558455	-0.269427	0.853	0.861	1
Stt3b	0.0563712	-0.253292	0.446	0.478	1
Ephb3	0.0566081	-0.260129	0.402	0.45	1
Kdm6b	0.057316	-0.251486	0.843	0.8	1
Fam162a	0.0585065	-0.322409	0.319	0.361	1
Arrdc4	0.059328	0.25642	0.652	0.528	1
Yy1	0.0624848	-0.258385	0.745	0.733	1
Ddah2	0.0630748	-0.322515	0.289	0.35	1
Krt10	0.0650222	-0.440574	0.554	0.572	1
Uhrf2	0.0659812	-0.268376	0.407	0.456	1
Rnf111	0.0679417	-0.304729	0.51	0.539	1
Ezr	0.0681089	-0.271848	0.966	0.944	1
Mex3c	0.06977	0.256653	0.696	0.6	1
Eif3b	0.0710273	-0.255077	0.593	0.611	1
F2rl1	0.0740152	0.267732	0.583	0.522	1
Kpna1	0.0751908	-0.2688	0.475	0.522	1
Tead3	0.0754726	-0.262998	0.309	0.356	1
Bzw1	0.079441	-0.271264	0.868	0.867	1
Msmo1	0.0797473	0.372564	0.701	0.683	1
Cat	0.0816585	-0.309112	0.51	0.511	1
Rap2b	0.0830006	-0.310187	0.426	0.456	1
Pik3cb	0.0833589	-0.255944	0.279	0.317	1
Cebpb	0.0858412	-0.301024	0.814	0.794	1
Krt75	0.0932853	-0.795685	0.069	0.117	1
Noc4l	0.100066	-0.290533	0.147	0.194	1
Hnrnpll	0.104392	-0.270684	0.363	0.394	1
Atf6	0.109038	-0.268534	0.441	0.489	1
Rbp1	0.109706	-0.392788	0.176	0.217	1
Acsl3	0.113125	0.267286	0.49	0.406	1
Hipk1	0.120012	-0.312505	0.549	0.55	1
Ube3a	0.125578	-0.283524	0.515	0.506	1
Cyp26b1	0.127721	-0.312158	0.074	0.117	1
Pbx1	0.132483	-0.284073	0.515	0.544	1
Klf6	0.148889	-0.333391	0.931	0.933	1
Atf1	0.162068	-0.251289	0.529	0.522	1
Cpe	0.163071	0.39731	0.618	0.511	1
Ly6d	0.187763	0.419221	0.627	0.522	1
Scd1	0.235661	-0.290975	0.225	0.256	1
Eaf1	0.246946	-0.297526	0.221	0.25	1
Nr4a2	0.272171	0.257867	0.137	0.106	1
Bod1	0.28124	-0.304464	0.471	0.456	1
Klf2	0.288487	-0.318574	0.103	0.133	1
Ctbp1	0.314425	-0.315988	0.544	0.539	1
Gsk3b	0.318416	-0.305089	0.853	0.772	1
Id2	0.36212	0.301605	0.623	0.583	1
Btg2	0.372437	0.257778	0.946	0.939	1
Ddx47	0.388772	-0.280323	0.265	0.272	1
Epha4	0.399146	-0.290477	0.696	0.6	1
Prss22	0.413996	-0.552828	0.157	0.178	1
Spink5	0.417161	-1.01887	0.147	0.167	1
Ugdh	0.422242	-0.345096	0.515	0.5	1
Polr2f	0.448784	-0.25726	0.495	0.439	1
Klf3	0.457048	0.272184	0.672	0.622	1
Alox12e	0.479548	0.294713	0.265	0.233	1
Id1	0.484337	0.377391	0.902	0.867	1
Ppm1g	0.539109	-0.252422	0.495	0.428	1
Cryab	0.568375	-0.361039	0.191	0.2	1
Baiap2	0.662268	-0.328533	0.387	0.367	1
Defb1	0.739092	0.271307	0.098	0.106	1
Bcam	0.74282	-0.277061	0.48	0.444	1
Serpinb2	0.783412	-0.608826	0.534	0.478	1
Tmem160	0.826826	-0.288703	0.181	0.172	1
Ddx46	0.982133	-0.271055	0.417	0.378	1
