# Supplementary material for: Single cell analysis of transcriptome and open chromatin reveals the dynamics of hair follicle stem cell aging
Source: Front Aging. 2023 Jul 3;4:1192149. doi: 10.3389/fragi.2023.1192149 (PMC10350644; doi:10.3389/fragi.2023.1192149)
Supplement: Supplementary file 2 [file Table3.XLSX]

## Sheet: young_feature_genes
	baseMean	log2FoldChange	lfcSE	stat	pvalue	padj
Hhip	729.544	-3.61409	0.364942	-9.90319	4.03e-23	1.24e-19
Peg3	2495.61	-2.62241	0.225784	-11.6147	3.47e-31	2.67e-27
Cyp26b1	3246.2	-1.89465	0.285927	-6.62633	3.44e-11	2.21e-08
Cpa4	1457.91	-1.85253	0.350281	-5.28871	1.23e-07	2.75e-05
Plag1	951.101	-1.8032	0.385311	-4.67984	2.87e-06	0.000359146
Spon2	817.168	-1.75483	0.342887	-5.11781	3.09e-07	5.4e-05
Ramp1	887.06	-1.68338	0.272507	-6.17737	6.52e-10	2.79e-07
Fam46b	3385.37	-1.60828	0.264642	-6.07721	1.22e-09	4.95e-07
Enc1	2814.71	-1.53456	0.232853	-6.59025	4.39e-11	2.7e-08
Errfi1	4556.11	-1.51922	0.271354	-5.59865	2.16e-08	5.55e-06
Epb4.1l3	1551.35	-1.50883	0.284133	-5.31029	1.09e-07	2.48e-05
Dlc1	2063.16	-1.50779	0.208504	-7.23146	4.78e-13	4.08e-10
Ltbp1	7646.83	-1.37706	0.166594	-8.26595	1.39e-16	2.13e-13
Col4a3	713.905	-1.35272	0.278619	-4.85508	1.2e-06	0.000178045
Dpf1	705.08	-1.35157	0.297883	-4.53726	5.7e-06	0.000654408
Sorbs2	1185.81	-1.3417	0.270494	-4.96021	7.04e-07	0.000112867
Pcolce2	1128.49	-1.31195	0.347689	-3.77335	0.000161067	0.0101157
Aig1	1681.72	-1.30051	0.271161	-4.79608	1.62e-06	0.000226335
Col4a4	742.171	-1.28542	0.272509	-4.71698	2.39e-06	0.000312808
Ngef	1758.37	-1.27808	0.255002	-5.01202	5.39e-07	8.82e-05
Fgf18	710.9	-1.21352	0.272958	-4.44579	8.76e-06	0.000922905
Emilin3	923.501	-1.18677	0.284716	-4.16825	3.07e-05	0.0026094
Plxna2	27454.7	-1.18623	0.226072	-5.24713	1.54e-07	3.26e-05
Krt80	8926.72	-1.17978	0.24178	-4.87956	1.06e-06	0.000158836
Ogdhl	1044.23	-1.17125	0.238412	-4.91272	8.98e-07	0.000138209
Angptl7	16393.6	-1.16703	0.199143	-5.86025	4.62e-09	1.51e-06
Fzd5	2683.98	-1.1419	0.193232	-5.90945	3.43e-09	1.15e-06
Tead2	736.296	-1.13083	0.282929	-3.99686	6.42e-05	0.00490379
Ppp1r3c	2531.52	-1.12821	0.237616	-4.74803	2.05e-06	0.000274841
Ccdc71l	1987.38	-1.11033	0.257408	-4.31352	1.61e-05	0.00151676
Cebpd	1816.73	-1.10721	0.203583	-5.43862	5.37e-08	1.27e-05
Rnf208	1146.31	-1.10637	0.256435	-4.31443	1.6e-05	0.00151676
Pi15	19057.9	-1.10101	0.195931	-5.61935	1.92e-08	5.27e-06
Sptlc3	917.809	-1.1006	0.305234	-3.60575	0.000311258	0.0171661
Nog	1791.4	-1.09574	0.301444	-3.63498	0.000277998	0.0159017
Ctgf	70233.3	-1.0954	0.184149	-5.94844	2.71e-09	1.02e-06
Kcnk10	610.595	-1.0857	0.313556	-3.46254	0.000535094	0.026138
Neurl1b	1908.78	-1.0806	0.303095	-3.56521	0.000363567	0.0192217
Atp2a3	1402.28	-1.07737	0.295802	-3.6422	0.000270313	0.0155779
Chat	7937.9	-1.06834	0.162717	-6.56567	5.18e-11	2.95e-08
C1s1	1238.07	-1.06642	0.236792	-4.50361	6.68e-06	0.000739572
Ism1	8987.26	-1.0587	0.179002	-5.91449	3.33e-09	1.14e-06
Usp54	12522.5	-1.05674	0.262708	-4.0225	5.76e-05	0.00447496
Galnt14	658.672	-1.04696	0.264726	-3.95489	7.66e-05	0.00557029
Sort1	2068.92	-1.04558	0.242976	-4.30322	1.68e-05	0.00155101
Kcnma1	2786.86	-1.04439	0.231633	-4.50883	6.52e-06	0.000728916
Fam46a	1614.93	-1.04402	0.224628	-4.64776	3.36e-06	0.000413055
Itgb6	10942.4	-1.03229	0.161716	-6.38337	1.73e-10	8.6e-08
Adamts19	1171.62	-0.97108	0.246412	-3.94087	8.12e-05	0.00583741
Csrnp1	1918.95	-0.967626	0.216421	-4.47103	7.78e-06	0.000843509
Bcl2	3187.64	-0.957074	0.183042	-5.22872	1.71e-07	3.41e-05
Zfp365	1500.37	-0.951137	0.22972	-4.14043	3.47e-05	0.00289692
Camsap3	15695	-0.925451	0.213597	-4.3327	1.47e-05	0.00142538
Hivep2	12955.5	-0.916066	0.158324	-5.78603	7.21e-09	2.22e-06
Nyap1	1199.28	-0.913671	0.241095	-3.78967	0.00015085	0.00976893
Antxr1	4980.92	-0.905145	0.278715	-3.24757	0.00116396	0.0459227
Myh14	12236.3	-0.882316	0.199538	-4.42179	9.79e-06	0.00101085
Gclc	4220.18	-0.874545	0.199042	-4.39376	1.11e-05	0.00112777
Ccdc88c	2724.51	-0.868282	0.22511	-3.85714	0.000114723	0.00788052
Igdcc4	4259.74	-0.833083	0.181251	-4.5963	4.3e-06	0.000509023
Wnk4	1442.22	-0.832699	0.218233	-3.81564	0.000135829	0.00893161
Trabd2b	8201.24	-0.821839	0.214144	-3.83779	0.000124146	0.00845236
Arhgef37	1906.31	-0.817974	0.253911	-3.2215	0.00127522	0.0488106
Trpv4	6986.09	-0.816022	0.238617	-3.41981	0.000626657	0.0294874
Col4a1	6733.28	-0.810031	0.167797	-4.82744	1.38e-06	0.000198884
Kif21a	8619.68	-0.797836	0.207221	-3.85017	0.000118037	0.00807217
Pmp22	2180.77	-0.794533	0.230899	-3.44103	0.000579496	0.0278973
Disp1	927.992	-0.793472	0.237523	-3.3406	0.000835962	0.03593
Gfra1	11567	-0.787656	0.206168	-3.82045	0.000133207	0.00883475
Flrt2	12078	-0.784834	0.223319	-3.51441	0.000440726	0.022381
Mn1	6160.92	-0.781349	0.23448	-3.33226	0.00086145	0.0367363
Hspb8	13913.7	-0.780781	0.206515	-3.78074	0.000156363	0.00993841
Setbp1	13774.1	-0.766696	0.175376	-4.37173	1.23e-05	0.0012158
Rbms3	4144.74	-0.762973	0.187702	-4.06481	4.81e-05	0.00385249
Pdzd2	15866	-0.757357	0.172444	-4.3919	1.12e-05	0.00113002
Dram1	3425.67	-0.737776	0.20794	-3.54802	0.000388137	0.0201765
Xylt1	1628.32	-0.733668	0.210789	-3.48059	0.000500316	0.0247536
Tmem246	1389.19	-0.724292	0.215798	-3.35634	0.000789809	0.0346233
Arvcf	11784.3	-0.72361	0.200659	-3.60618	0.000310741	0.0171661
Ppap2b	11332.9	-0.720301	0.195375	-3.68676	0.000227132	0.013594
Epha1	4503.79	-0.720063	0.221506	-3.25076	0.00115095	0.0455262
Mt1	7124.86	-0.715345	0.219954	-3.25226	0.00114492	0.0455219
Pptc7	6445.66	-0.711433	0.173851	-4.0922	4.27e-05	0.00349726
Fgfr2	16889.9	-0.704842	0.174706	-4.03444	5.47e-05	0.00429681
Scml2	2125.08	-0.696995	0.201394	-3.46085	0.000538463	0.0262194
Ablim3	6035.14	-0.696298	0.176079	-3.95447	7.67e-05	0.00557029
Bcar1	3727.49	-0.695446	0.215341	-3.22951	0.00124002	0.0483814
Fosl2	9113.61	-0.680377	0.186012	-3.65771	0.000254483	0.0148323
Arhgap29	6659.57	-0.675103	0.20711	-3.25964	0.00111554	0.0445841
Epha4	10951.9	-0.669542	0.170481	-3.92737	8.59e-05	0.0060617
Tacc2	38697.5	-0.666195	0.19459	-3.42358	0.000618025	0.0292602
Sgk3	7058.53	-0.660132	0.170315	-3.87594	0.000106213	0.0073617
Cd34	91747.5	-0.646039	0.153928	-4.19701	2.7e-05	0.00235116
Dcun1d3	2913.59	-0.639154	0.191657	-3.33488	0.000853359	0.0365756
Lysmd3	3004.12	-0.638571	0.183534	-3.4793	0.00050272	0.0247928
Prss23	24473.8	-0.635106	0.176079	-3.60694	0.000309825	0.0171661
Duox1	9965.81	-0.627024	0.183203	-3.42256	0.000620347	0.02928
Dab2	4993.96	-0.62682	0.176293	-3.55556	0.000377182	0.0197608
Ets2	9227.97	-0.623362	0.188072	-3.31449	0.000918115	0.0387042
Txnip	67594	-0.615175	0.191105	-3.21904	0.00128622	0.0491094
Tle4	6497.35	-0.615078	0.183625	-3.34964	0.000809156	0.0353207
Per1	8792.12	-0.614104	0.164022	-3.74402	0.000181096	0.0111461
Tspan9	13584.6	-0.614047	0.170842	-3.59424	0.000325336	0.0176888
Thsd1	19475.9	-0.582156	0.16741	-3.47743	0.000506255	0.0248873
Mkl1	5073	-0.577897	0.173432	-3.33212	0.000861884	0.0367363
Vwa2	15777.1	-0.571979	0.169096	-3.38256	0.00071813	0.0326919
Bcr	11732.1	-0.563672	0.17213	-3.2747	0.00105776	0.042944
Lmtk2	18106.7	-0.563401	0.170899	-3.29668	0.000978337	0.0405202
Kremen1	4515.94	-0.56277	0.171183	-3.28754	0.00101067	0.0413595
Itga3	11824.5	-0.546225	0.169381	-3.22484	0.00126044	0.0485444
Ide	7371.52	-0.546104	0.164996	-3.30979	0.000933643	0.0390014
2010111I01Rik	43510.5	-0.505612	0.152935	-3.30606	0.000946176	0.0393481

## Sheet: old_feature_genes
	baseMean	log2FoldChange	lfcSE	stat	pvalue	padj
Lgalsl	4528.27	0.597271	0.185271	3.22376	0.00126518	0.0485469
Sorcs2	2654.83	0.62153	0.193263	3.21597	0.00130003	0.0495138
Oat	4153.26	0.641624	0.188382	3.40598	0.000659272	0.0303719
Apbb2	3330.16	0.643843	0.195653	3.29074	0.000999232	0.0410005
Steap2	1524.76	0.683492	0.208915	3.27162	0.00106933	0.0430726
4632428N05Rik	5325.13	0.701841	0.207659	3.37978	0.000725441	0.0327342
Rassf9	1899.61	0.703428	0.213638	3.29261	0.000992616	0.0408761
Acsl4	2552.11	0.709145	0.188374	3.76455	0.000166847	0.0104361
Btg2	5147.69	0.710992	0.18563	3.83015	0.000128066	0.00860503
Mbnl3	2236.47	0.744641	0.213212	3.49249	0.000478533	0.0240627
Cyp51	1814.2	0.773657	0.226384	3.41745	0.000632105	0.0296531
Adh7	7892.77	0.774417	0.19379	3.99617	6.44e-05	0.00490379
Emb	20126.8	0.777404	0.174796	4.44749	8.69e-06	0.00092193
Sc5d	1142.85	0.77782	0.240299	3.23689	0.00120841	0.0474371
Bdnf	1712.51	0.778894	0.217197	3.58612	0.000335633	0.0180573
Cpe	7987.86	0.783227	0.166403	4.7068	2.52e-06	0.00032266
Syne1	1089.02	0.786579	0.238624	3.29631	0.000979626	0.0405202
Fam213a	4377.93	0.789919	0.215494	3.66563	0.000246734	0.0144353
Apoc1	3860.85	0.790288	0.223548	3.5352	0.00040747	0.020969
Phlda1	1077.06	0.794427	0.239451	3.3177	0.000907616	0.0384724
Elovl6	3669.36	0.805947	0.179129	4.49925	6.82e-06	0.000749493
Oxtr	3113.56	0.813957	0.215022	3.78547	0.000153421	0.00979538
Fmnl2	2943.15	0.822146	0.186983	4.39691	1.1e-05	0.00111889
Dsg2	1930.12	0.826793	0.224529	3.68234	0.000231102	0.0137296
Ifitm3	2048.83	0.839405	0.241096	3.48162	0.000498392	0.0247379
Mill1	2711.95	0.845269	0.248115	3.40677	0.000657368	0.0303719
Nrarp	1184.43	0.855161	0.236243	3.61984	0.000294789	0.0166762
Fdft1	1394.06	0.85749	0.226315	3.78892	0.000151303	0.00976893
Thbs1	57260.8	0.858042	0.188281	4.55725	5.18e-06	0.000604153
Insig1	828.649	0.858324	0.265991	3.22689	0.00125143	0.0483814
Pxdn	2682.35	0.860114	0.253435	3.39382	0.000689254	0.0316583
Zfp36	4471.34	0.881232	0.244537	3.60367	0.00031375	0.0171803
Pam	8460.56	0.889509	0.164473	5.40823	6.37e-08	1.48e-05
Ermp1	2932.38	0.892531	0.201528	4.42883	9.47e-06	0.000985036
Abca12	855.66	0.89927	0.266581	3.37335	0.000742601	0.0334105
Slc2a1	3978.81	0.900877	0.175207	5.14178	2.72e-07	4.93e-05
Pde4b	1214	0.903385	0.224574	4.02266	5.75e-05	0.00447496
Lama4	1283.85	0.910172	0.252895	3.59901	0.000319434	0.0174296
Pkp1	19396.9	0.911441	0.181332	5.02637	5e-07	8.27e-05
Adamts3	1063.82	0.920505	0.262898	3.50137	0.000462867	0.0234281
Gda	1767.65	0.946281	0.227951	4.15124	3.31e-05	0.00278037
Ncald	3441.41	0.947521	0.237058	3.997	6.41e-05	0.00490379
Plekhh2	780.135	0.956376	0.290484	3.29235	0.000993543	0.0408761
Tnik	1286.5	0.96051	0.240873	3.98763	6.67e-05	0.00505858
Ccl27a	4125.78	0.962989	0.196112	4.9104	9.09e-07	0.000138468
Akr1b8	957.513	0.963327	0.253976	3.79298	0.000148848	0.00970476
Pdzk1ip1	2699.29	0.971167	0.278745	3.48407	0.000493857	0.0245922
Ggact	1089.08	0.976846	0.270181	3.61552	0.000299742	0.0167137
Agmo	622.586	0.978686	0.285792	3.42447	0.000616008	0.0292547
Soat1	756.459	0.986181	0.282922	3.4857	0.000490852	0.0245219
Mgst1	2972	0.994716	0.205532	4.83971	1.3e-06	0.000188752
Col12a1	53005.6	1.01266	0.193597	5.23076	1.69e-07	3.41e-05
Smoc2	3812.74	1.01421	0.251057	4.03975	5.35e-05	0.00422452
Tbc1d4	1004.89	1.01569	0.240593	4.2216	2.43e-05	0.00213282
Irf1	778.881	1.04793	0.254936	4.11057	3.95e-05	0.00326508
Acss2	714.055	1.05898	0.277042	3.82245	0.00013213	0.00880124
Akt3	3131.65	1.05937	0.21331	4.96633	6.82e-07	0.000110513
Acsbg1	2709.6	1.06621	0.205186	5.19632	2.03e-07	3.96e-05
Heg1	2258.86	1.07322	0.191708	5.5982	2.17e-08	5.55e-06
Fam84a	2197.08	1.07768	0.270565	3.98307	6.8e-05	0.00513129
Junb	6472.29	1.09175	0.211483	5.16235	2.44e-07	4.59e-05
Diras2	2270.67	1.10329	0.225041	4.90261	9.46e-07	0.000142663
Ghr	824.211	1.11634	0.257873	4.32902	1.5e-05	0.00144035
Scd2	3340.09	1.11758	0.255539	4.3734	1.22e-05	0.00121434
Serpina3g	3087.47	1.12421	0.294859	3.81271	0.000137449	0.00899969
Pcx	764.205	1.1304	0.265159	4.26311	2.02e-05	0.00181406
Lef1	730.045	1.1326	0.344759	3.28519	0.00101912	0.0415787
Hes1	2162.01	1.15804	0.229464	5.04671	4.49e-07	7.6e-05
Serpinb11	14386.7	1.15876	0.206513	5.61109	2.01e-08	5.43e-06
Lmcd1	1557.17	1.16728	0.330459	3.53229	0.000411971	0.0210598
Piwil2	3557.8	1.16797	0.251428	4.64534	3.4e-06	0.000414617
Slc7a2	2266.21	1.17065	0.23802	4.91827	8.73e-07	0.000135707
Nlrc5	1716.67	1.18163	0.247612	4.77209	1.82e-06	0.00024827
Fgfbp1	2693.39	1.18879	0.229574	5.17823	2.24e-07	4.31e-05
Itpr1	807.718	1.19077	0.314422	3.78717	0.000152372	0.00976893
Rasa3	846.083	1.19203	0.271554	4.38966	1.14e-05	0.0011343
Kcnj2	2033.67	1.19641	0.27904	4.28759	1.81e-05	0.00165432
Fads1	1605.67	1.19824	0.209191	5.72798	1.02e-08	2.98e-06
Fras1	987.099	1.21785	0.268912	4.5288	5.93e-06	0.000675245
H2-Q4	1760.32	1.21786	0.278926	4.36625	1.26e-05	0.0012388
Ldlr	3953.07	1.22323	0.217032	5.6362	1.74e-08	4.86e-06
Csf1	993.1	1.22746	0.243551	5.03986	4.66e-07	7.79e-05
Ntn4	992.481	1.24886	0.246266	5.07118	3.95e-07	6.76e-05
Krtdap	2126.74	1.25833	0.292017	4.3091	1.64e-05	0.00152861
Ikzf2	882.188	1.30066	0.273291	4.75924	1.94e-06	0.00026228
Fdps	1031.72	1.31632	0.311788	4.22184	2.42e-05	0.00213282
Htra1	5124.73	1.34813	0.265179	5.08385	3.7e-07	6.39e-05
Msmo1	1758	1.34872	0.259506	5.19726	2.02e-07	3.96e-05
Lgals9	963.711	1.35113	0.329196	4.10432	4.06e-05	0.00333666
Scd1	8787.35	1.352	0.180507	7.49	6.89e-14	6.62e-11
Bhlhe40	1294.76	1.36103	0.242949	5.60215	2.12e-08	5.55e-06
Mycn	1001.84	1.39943	0.292724	4.78073	1.75e-06	0.000240419
Dsc1	795.539	1.46661	0.409749	3.5793	0.000344518	0.0184066
B2m	32197.3	1.47497	0.239655	6.15455	7.53e-10	3.13e-07
Dclk1	1066.83	1.50576	0.250267	6.01662	1.78e-09	6.85e-07
Nrp2	808.994	1.51402	0.363202	4.16852	3.07e-05	0.0026094
Cdh11	763.329	1.56744	0.28569	5.48651	4.1e-08	9.86e-06
Pdgfc	715.164	1.57559	0.368604	4.27448	1.92e-05	0.00173406
Psmb8	809.663	1.58106	0.356363	4.43666	9.14e-06	0.000956345
Aldh3a1	5383.08	1.59653	0.20526	7.77811	7.36e-15	8.09e-12
Alox12e	1149.5	1.64262	0.29496	5.56898	2.56e-08	6.46e-06
Eya2	1656.25	1.65926	0.20675	8.02544	1.01e-15	1.42e-12
Inhbb	2917.11	1.68099	0.248152	6.77403	1.25e-11	8.76e-09
Defb6	1255.18	1.68629	0.321377	5.24708	1.55e-07	3.26e-05
Lbh	951.068	1.70201	0.272988	6.23473	4.53e-10	2.05e-07
Calm4	724.729	1.70975	0.403701	4.2352	2.28e-05	0.00203096
Dhcr24	2803.06	1.7369	0.272778	6.36743	1.92e-10	9.24e-08
Cst6	1905.45	1.80288	0.274967	6.55672	5.5e-11	3.02e-08
Krt79	2506.57	1.85943	0.234286	7.9366	2.08e-15	2.66e-12
Kctd12	818.444	1.90597	0.266188	7.16022	8.05e-13	6.52e-10
Casp1	1435.03	1.90994	0.245165	7.79043	6.68e-15	7.9e-12
Clca3a2	2319.14	1.95794	0.268447	7.29361	3.02e-13	2.73e-10
Wif1	3575.71	2.00253	0.233844	8.56352	1.09e-17	1.87e-14
Timp3	5176.89	2.04306	0.207285	9.85628	6.44e-23	1.65e-19
Ly6d	1620.18	2.13217	0.280065	7.61312	2.68e-14	2.74e-11
Akr1c18	1334.09	2.41495	0.267589	9.02485	1.8e-19	3.46e-16
Ly6e	2359.54	3.05473	0.224972	13.5783	5.39e-42	8.29e-38
