# Supplementary material for: Single cell analysis of transcriptome and open chromatin reveals the dynamics of hair follicle stem cell aging
Source: Front Aging. 2023 Jul 3;4:1192149. doi: 10.3389/fragi.2023.1192149 (PMC10350644; doi:10.3389/fragi.2023.1192149)
Supplement: Supplementary file 3 [file Table6.XLSX]

## Sheet: Sheet1
	id	module	supermodule	dim_1	dim_2
1	Mrpl15	1	1	-5.28679	0.585269
2	Rb1cc1	2	1	4.48044	-1.28135
3	Pcmtd1	1	1	-2.96917	2.04688
4	Rrs1	2	1	5.03077	-3.34212
5	Vcpip1	2	1	5.97088	-1.83642
6	Sgk3	1	1	-2.20071	0.27203
7	Snhg6	2	1	4.87847	-3.46495
8	Cops5	1	1	-6.26313	1.00875
9	Rpl7	1	1	-7.51063	3.39189
10	Eloc	2	1	5.15078	-3.78347
11	Tmem70	1	1	-4.49138	1.18881
12	Pi15	1	1	-0.885456	0.810877
13	Crispld1	1	1	-1.46605	1.63792
14	Tfap2b	1	1	-2.0144	0.842275
15	Smap1	2	1	4.89048	-3.48374
16	Sdhaf4	1	1	-4.94569	0.485653
17	Fam135a	2	1	6.71815	-2.59231
18	Lmbrd1	2	1	4.65753	-3.13488
19	Ptp4a1	2	1	7.52593	-2.86316
20	Zfp451	2	1	4.69296	-1.61702
21	Dst	2	1	4.03484	-0.956396
22	Gm37233	1	1	-3.8583	1.74422
23	Arhgef4	1	1	-3.03813	0.787406
24	Plekhb2	2	1	5.91283	-3.21728
25	Arid5a	2	1	8.07215	-2.16525
26	Cnnm4	2	1	7.07889	-2.72414
27	Cox5b	1	1	-6.28227	1.67837
28	Actr1b	1	1	-4.88058	2.45618
29	Unc50	1	1	-4.73518	0.5216
30	Mrpl30	1	1	-6.91329	2.7831
31	Eif5b	2	1	4.96704	-3.01572
32	Pdcl3	1	1	-6.75047	1.40033
33	Rpl31	1	1	-7.39007	2.76264
34	Map4k4	2	1	6.36492	-2.11797
35	Il1r1	2	1	4.54473	-2.75738
36	Il1rl2	2	1	4.34337	-2.9624
37	Mrps9	1	1	-5.84049	1.35327
38	AI597479	1	1	-2.83626	1.20228
39	Fhl2	2	1	4.30332	-2.4401
40	Tpp2	2	1	6.70153	-2.23468
41	Tex30	2	1	7.18089	-3.14319
42	Kdelc1	1	1	-1.54099	1.2316
43	Col3a1	1	1	-1.0586	0.335073
44	Col5a2	1	1	-2.42952	2.88867
45	Slc39a10	1	1	-2.56744	1.18136
46	Nabp1	2	1	5.65713	-3.48567
47	Myo1b	1	1	-0.506112	0.850132
48	Nab1	2	1	5.24422	-3.14406
49	Nemp2	1	1	-4.50194	1.84915
50	Mfsd6	1	1	-2.42343	0.617077
51	Hibch	1	1	-4.89508	0.967361
52	1700019D03Rik	1	1	-3.29572	1.22242
53	Ormdl1	1	1	-4.28927	2.44861
54	Osgepl1	1	1	-4.84834	0.962704
55	Pgap1	1	1	-0.827907	0.370369
56	Sf3b1	2	1	6.58445	-2.15011
57	Coq10b	2	1	7.75465	-2.49422
58	Hspd1	1	1	-6.65273	2.38878
59	Hspe1	1	1	-6.92513	2.66965
60	Mob4	2	1	6.4478	-2.60143
61	Plcl1	1	1	-0.942071	0.644226
62	Spats2l	1	1	-2.95504	2.98695
63	Bzw1	2	1	5.703	-3.58754
64	Clk1	2	1	8.47319	-1.78125
65	Ppil3	1	1	-5.11316	0.532632
66	Ndufb3	1	1	-6.34329	0.974075
67	Fzd7	1	1	-3.00159	1.45594
68	Gm973	1	1	-1.46021	1.85076
69	Sumo1	1	1	-6.38977	1.57748
70	Nop58	2	1	5.08029	-3.20173
71	Bmpr2	2	1	4.37923	-1.30372
72	Abi2	2	1	4.96587	-2.05841
73	Raph1	2	1	5.61307	-2.99638
74	Ndufs1	1	1	-5.2145	1.85137
75	Eef1b2	1	1	-7.36667	3.22762
76	Klf7	2	1	6.23409	-2.9827
77	Mettl21a	1	1	-4.02356	1.72015
78	Ccnyl1	2	1	5.81771	-2.74621
79	Idh1	1	1	-4.88648	0.876754
80	Rpe	1	1	-3.50509	0.526564
81	Acadl	1	1	-6.7577	1.53542
82	Lancl1	1	1	-2.91359	0.531162
83	Abca12	2	1	4.37017	-2.88454
84	Atic	1	1	-5.4548	0.6052
85	Rpl37a	1	1	-7.74047	3.3467
86	Igfbp5	1	1	-1.805	1.84184
87	Tns1	2	1	4.41664	-0.984673
88	Arpc2	2	1	5.06789	-3.86702
89	Aamp	2	1	5.03417	-3.98694
90	Pnkd	1	1	-6.3716	0.853504
91	Tmbim1	2	1	7.87657	-2.03447
92	Usp37	2	1	5.45053	-2.70123
93	Rnf25	2	1	4.65808	-2.9827
94	Wnt10a	2	1	6.77982	-1.15872
95	Abcb6	1	1	-1.79598	1.62936
96	Tuba4a	2	1	6.94486	-3.20463
97	Dnajb2	1	1	-5.14983	1.94812
98	Dnpep	1	1	-5.83549	2.58287
99	Epha4	2	1	4.03031	-2.5404
100	5730419F03Rik	2	1	4.5105	-3.28492
101	Acsl3	2	1	7.06598	-2.64123
102	Utp14b	2	1	6.57045	-2.05555
103	Wdfy1	1	1	-2.68903	1.99104
104	Mrpl44	1	1	-3.95698	1.10113
105	Cul3	2	1	5.87146	-1.84381
106	Col4a4	1	1	-1.90751	1.87652
107	Mff	1	1	-5.30308	1.27839
108	Agfg1	2	1	5.71685	-2.45423
109	Pid1	1	1	-1.89874	1.75929
110	Cab39	2	1	6.33335	-2.88341
111	Itm2c	1	1	-3.16196	1.91307
112	Psmd1	1	1	-5.2319	1.18533
113	Ncl	2	1	6.48107	-2.73198
114	Ptma	2	1	8.61154	-1.15769
115	Pde6d	1	1	-4.47448	1.25913
116	Nppc	1	1	-0.609625	0.691543
117	Dis3l2	1	1	-2.82539	0.99852
118	Eif4e2	2	1	4.1523	-3.54184
119	Gigyf2	1	1	-2.24798	0.461403
120	Ngef	1	1	-3.74376	3.32565
121	Neu2	2	1	4.40184	-3.13481
122	Dgkd	2	1	5.11163	-2.73464
123	Hjurp	1	1	-2.77247	0.556723
124	Arl4c	1	1	-1.4852	1.99459
125	Lrrfip1	2	1	7.00573	-3.19606
126	Ramp1	1	1	-1.29679	0.931491
127	Ube2f	2	1	6.29123	-3.53178
128	Hes6	1	1	-3.62775	1.98384
129	Ndufa10	1	1	-6.73195	1.80806
130	Cops9	1	1	-6.31978	1.38515
131	Dusp28	1	1	-4.72734	2.02896
132	Rnpepl1	1	1	-3.51285	1.80881
133	2310007B03Rik	2	1	7.29752	-2.31884
134	Hdlbp	2	1	6.13177	-3.08058
135	Bok	2	1	7.6929	-3.08599
136	Dtymk	1	1	-6.04589	1.14446
137	Fam174a	1	1	-4.30924	0.308413
138	Ppip5k2	1	1	-3.00548	1.0621
139	Pam	1	1	-2.63292	3.21407
140	Rnf152	1	1	-2.92432	2.08558
141	Gm17634	1	1	-4.1034	2.80807
142	2310035C23Rik	1	1	-2.36494	0.886585
143	Phlpp1	2	1	4.15703	-2.5733
144	Bcl2	1	1	-2.0793	0.423625
145	Kdsr	1	1	-3.70055	2.08737
146	Vps4b	2	1	4.35374	-2.45175
147	Serpinb5	2	1	4.96571	-3.66649
148	Serpinb11	1	1	-2.76262	3.30166
149	Serpinb2	2	1	5.19582	-3.85882
150	Serpinb8	2	1	5.12998	-1.81252
151	Tsn	1	1	-4.87066	0.656398
152	Gli2	2	1	5.08889	-1.39838
153	Inhbb	1	1	-1.03714	0.870847
154	Ralb	2	1	6.43104	-2.89996
155	Dbi	2	1	3.75778	-1.54935
156	Actr3	2	1	4.78978	-3.71123
157	Slc35f5	2	1	5.89048	-3.3397
158	Ubxn4	2	1	5.21821	-3.18264
159	Dars	1	1	-6.132	2.17718
160	Cxcr4	1	1	-0.716173	0.628142
161	Yod1	2	1	6.34346	-2.88243
162	AA986860	2	1	6.8576	-2.9724
163	Il24	2	1	6.19247	-1.46785
164	Mapkapk2	2	1	7.54107	-3.06132
165	Slc41a1	2	1	5.13046	-2.96788
166	Nucks1	1	1	-2.44604	0.543702
167	Elk4	2	1	5.3155	-1.88937
168	Mdm4	1	1	-2.47099	0.570372
169	Ppp1r15b	2	1	6.50104	-2.88758
170	Snrpe	1	1	-6.62131	1.57398
171	Btg2	2	1	8.83376	-1.06117
172	Cyb5r1	1	1	-4.01396	2.68948
173	Adipor1	1	1	-4.1186	3.4576
174	Kdm5b	2	1	5.64775	-2.2282
175	Lgr6	1	1	-1.40675	1.99063
176	Arl8a	2	1	7.6462	-1.21664
177	Rnpep	1	1	-0.865006	0.736759
178	Timm17a	1	1	-5.7953	0.940392
179	Csrp1	1	1	-3.55164	3.22504
180	Phlda3	1	1	-3.28358	3.42577
181	Lad1	2	1	5.52376	-3.67153
182	Pkp1	2	1	4.84124	-2.49817
183	Kif21b	2	1	7.51579	-1.54101
184	5730559C18Rik	2	1	5.73031	-3.03165
185	Camsap2	2	1	5.67431	-2.44695
186	Nek7	1	1	-2.75225	2.36585
187	Dennd1b	1	1	-2.01937	1.64034
188	Rgs2	2	1	4.45723	-2.86489
189	Pla2g4a	1	1	-3.07934	3.4994
190	Ptgs2	2	1	6.72766	-3.48507
191	Hmcn1	1	1	-1.72842	0.792879
192	Ivns1abp	2	1	6.68383	-3.07893
193	Rnf2	2	1	7.40612	-2.93434
194	Fam129a	1	1	-2.86548	3.34717
195	Tsen15	1	1	-5.44122	1.98629
196	Arpc5	2	1	4.56859	-3.71472
197	Lamc2	2	1	4.63249	-3.11579
198	Ier5	2	1	7.3337	-2.08691
199	Acbd6	1	1	-7.28964	2.71138
200	Qsox1	2	1	5.28126	-2.89472
201	Tor1aip1	2	1	7.31021	-3.15069
202	Tor1aip2	2	1	7.68402	-2.42378
203	Gm2000	1	1	-1.12524	-0.153047
204	Abl2	2	1	7.01566	-2.76296
205	Cop1	2	1	3.94256	-1.54872
206	4930523C07Rik	2	1	8.02943	-1.67
207	Mrps14	1	1	-5.77588	1.1178
208	Cacybp	1	1	-6.55161	1.41703
209	Rc3h1	2	1	6.98464	-1.80152
210	Zbtb37	1	1	-4.00966	1.0335
211	Prdx6	1	1	-6.90281	2.69967
212	Suco	2	1	4.96855	-2.19471
213	Pigc	1	1	-4.76517	1.601
214	Vamp4	1	1	-5.88527	1.38819
215	Myoc	2	1	3.70859	-2.4779
216	Prrc2c	2	1	5.0683	-1.77896
217	Tiprl	1	1	-4.42387	2.10015
218	Gpr161	2	1	7.36236	-2.2904
219	Mpc2	1	1	-6.68791	1.41869
220	Mpzl1	1	1	-3.03696	2.80891
221	Tada1	1	1	-3.47318	1.83837
222	Pogk	2	1	5.10701	-2.73433
223	Tmco1	1	1	-5.77674	1.66754
224	Mgst3	1	1	-4.89959	2.79602
225	Pbx1	1	1	-2.66347	0.55789
226	Uap1	2	1	5.60117	-3.14927
227	Nos1ap	1	1	-0.996119	0.0491601
228	Atf6	2	1	4.66356	-2.48634
229	Sdhc	1	1	-5.42123	1.35715
230	Tomm40l	1	1	-4.91299	1.50321
231	Ndufs2	1	1	-6.74697	2.62305
232	Ufc1	1	1	-6.09132	0.589219
233	F11r	2	1	7.37073	-3.04714
234	Pex19	1	1	-4.83412	1.32925
235	Dcaf8	1	1	-2.81892	0.933329
236	Igsf9	1	1	-4.28036	1.03013
237	Tagln2	2	1	4.93929	-4.06401
238	Ifi202b	2	1	6.71994	-1.33124
239	Gm26801	1	1	-1.96399	0.989236
240	Desi2	2	1	7.54062	-2.77402
241	Hnrnpu	2	1	6.55705	-2.34545
242	Cnst	1	1	-3.06141	1.2139
243	H3f3a	1	1	-6.81548	1.54174
244	Sde2	2	1	6.77329	-3.29146
245	Pycr2	1	1	-5.40441	1.45855
246	Lefty1	1	1	-4.08247	1.86964
247	Ephx1	1	1	-3.48474	2.74203
248	Wdr26	2	1	5.43963	-2.2893
249	Enah	2	1	7.36302	-2.28019
250	Degs1	2	1	7.34111	-3.19211
251	Fbxo28	2	1	4.40176	-2.40817
252	Trp53bp2	2	1	7.09541	-2.9049
253	Capn2	2	1	4.88841	-3.47327
254	Dusp10	2	1	8.4888	-1.57826
255	2023-03-02	1	1	-4.43582	1.21493
256	Eprs	2	1	4.61073	-1.9002
257	Kcnk2	1	1	-1.36411	0.15304
258	Smyd2	1	1	-5.21281	2.69811
259	Flvcr1	2	1	6.85572	-3.12655
260	Fam71a	1	1	-2.45726	2.20557
261	Atf3	2	1	8.62039	-1.27252
262	Nenf	1	1	-6.29093	1.70276
263	Lpgat1	2	1	7.42014	-2.78561
264	Slc30a1	2	1	8.10901	-1.35988
265	Kcnh1	2	1	4.03736	-1.7688
266	Sertad4	1	1	-3.59667	2.18535
267	Irf6	2	1	5.73178	-3.28304
268	A130010J15Rik	2	1	4.97899	-2.76094
269	Lamb3	1	1	-3.67667	3.04348
270	G0s2	1	1	-2.91938	3.18705
271	4631405K08Rik	1	1	-2.35735	0.319513
272	Plxna2	2	1	4.84537	-1.19217
273	Cd34	1	1	-3.69148	3.26428
274	Cr1l	1	1	-6.03986	1.36352
275	Rpp38	2	1	4.29289	-3.08073
276	Hspa14	1	1	-5.27378	1.11555
277	Fam107b	2	1	6.71571	-2.62118
278	Frmd4a	1	1	-0.471154	0.899613
279	Phyh	1	1	-1.03447	0.660047
280	Ccdc3	1	1	-1.22612	0.394481
281	Cdc123	1	1	-4.66197	1.26154
282	Nudt5	1	1	-5.49852	0.645681
283	Proser2	2	1	5.65052	-2.38983
284	Gata3	2	1	7.7422	-0.830749
285	Atp5c1	1	1	-6.45779	2.41026
286	Kin	2	1	5.21319	-3.13043
287	Itih5	1	1	-0.754649	0.894084
288	Il15ra	2	1	4.6096	-2.41583
289	Ankrd16	1	1	-3.29171	1.91057
290	Mindy3	2	1	5.32361	-2.52357
291	Pter	1	1	-4.38724	1.34447
292	C1ql3	1	1	-2.53469	3.06866
293	Rsu1	1	1	-5.77842	1.15394
294	Stam	2	1	6.15521	-2.85789
295	Arl5b	2	1	7.0188	-2.63318
296	Plxdc2	1	1	-2.36665	1.89925
297	Commd3	1	1	-5.398	1.15222
298	Msrb2	1	1	-2.61189	1.15402
299	Otud1	2	1	7.714	-1.55438
300	Abi1	2	1	4.92678	-2.03636
301	Mrpl41	1	1	-5.01162	1.66916
302	Nelfb	1	1	-4.10506	1.36928
303	Tubb4b	2	1	8.3784	-1.93157
304	Ssna1	1	1	-5.09498	0.830872
305	Entpd2	1	1	-2.59596	3.09456
306	Npdc1	1	1	-5.32484	2.55297
307	Paxx	1	1	-4.95192	2.28896
308	Clic3	1	1	-5.16266	2.90401
309	Edf1	1	1	-5.90615	2.02801
310	Phpt1	1	1	-5.70275	2.45066
311	Dnlz	1	1	-5.93013	0.65581
312	Agpat2	1	1	-4.94811	1.86257
313	Rpl7a	1	1	-7.37412	3.21125
314	Surf1	1	1	-5.99562	1.98223
315	Cacfd1	1	1	-4.62957	1.57661
316	Ralgds	2	1	5.23282	-2.67832
317	Coq4	1	1	-3.58636	1.63858
318	Urm1	1	1	-5.75703	0.587478
319	Gle1	1	1	-3.78554	1.85815
320	Pkn3	1	1	-4.43586	2.50233
321	Zer1	1	1	-2.79725	1.20887
322	Tbc1d13	1	1	-3.48079	1.30052
323	Spout1	1	1	-4.41157	1.86978
324	Dolpp1	1	1	-3.59008	1.175
325	Ptpa	1	1	-4.07917	0.706121
326	Ier5l	2	1	8.84719	-0.945945
327	Ntmt1	1	1	-6.25523	0.983009
328	Ptges	2	1	7.74666	-1.30184
329	BC005624	1	1	-4.24378	1.06941
330	Fnbp1	2	1	4.39975	-1.46755
331	Abl1	2	1	5.03054	-1.36526
332	Swi5	1	1	-5.83286	0.83257
333	1110008P14Rik	1	1	-6.65344	1.59918
334	Slc25a25	2	1	7.40922	-2.67432
335	Fam102a	2	1	7.51768	-1.04656
336	Dpm2	1	1	-4.39672	1.5144
337	Ak1	1	1	-1.31091	1.02637
338	Cdk9	2	1	7.20743	-2.47026
339	Fam129b	2	1	6.69016	-2.74712
340	Rpl12	1	1	-7.73419	3.48848
341	Slc2a8	1	1	-4.75793	0.706188
342	Angptl2	1	1	-3.70893	2.78643
343	Zbtb43	2	1	6.50154	-3.0835
344	Gapvd1	2	1	7.18994	-1.99767
345	Hspa5	2	1	7.31931	-2.37773
346	Psmd5	1	1	-3.84709	1.51656
347	Gsn	1	1	-3.39511	2.30239
348	Dab2ip	2	1	4.15295	-1.90865
349	Ndufa8	1	1	-6.08409	0.811013
350	Rabgap1	1	1	-2.33212	0.418637
351	Lhx2	1	1	-2.72792	1.75133
352	Rpl35	1	1	-7.76114	3.25971
353	Arpc5l	1	1	-5.74906	2.04332
354	Golga1	1	1	-3.65899	0.775707
355	Orc4	2	1	7.3506	-2.99625
356	Lypd6b	1	1	-5.17238	0.394986
357	Rnd3	2	1	6.79973	-2.24662
358	Nr4a2	2	1	7.6014	-1.71394
359	Gpd2	2	1	6.34164	-1.93081
360	Acvr1	2	1	4.57773	-2.75427
361	Dapl1	1	1	-1.09314	0.526452
362	2023-03-07	2	1	6.2987	-2.52742
363	Itgb6	2	1	3.87748	-1.79746
364	Rbms1	2	1	5.96602	-2.76449
365	Tank	2	1	4.20101	-2.56535
366	Cobll1	2	1	7.44439	-2.53268
367	Galnt3	2	1	4.50237	-2.79571
368	Ttc21b	1	1	-2.7566	0.604131
369	Cers6	1	1	-1.32783	0.582408
370	Dhrs9	1	1	-0.488808	0.633108
371	Ppig	1	1	-2.65239	0.286753
372	Dync1i2	1	1	-4.5308	0.963535
373	Hat1	2	1	4.79018	-3.39173
374	Dlx2	2	1	7.08659	-3.15676
375	Itga6	2	1	5.49691	-1.87709
376	Pdk1	1	1	-4.36565	1.62873
377	Cdca7	1	1	-3.33274	2.62916
378	Ola1	1	1	-6.81045	2.57211
379	Cir1	1	1	-3.70497	0.953139
380	Atp5g3	1	1	-6.92661	1.59361
381	Lnpk	2	1	6.23905	-1.65422
382	Hoxd9	1	1	-4.2394	2.59408
383	Hoxd8	1	1	-3.73983	1.98606
384	Mtx2	1	1	-4.8202	2.14316
385	Hnrnpa3	2	1	4.76735	-3.49347
386	Nfe2l2	2	1	7.54819	-2.81227
387	Agps	2	1	7.55951	-2.46402
388	Ube2e3	1	1	-5.40636	1.35005
389	Ssfa2	2	1	5.13466	-1.96334
390	Zc3h15	2	1	4.73026	-3.15308
391	Itgav	2	1	4.14413	-1.04069
392	Fam171b	1	1	-1.40698	0.0736662
393	Ctnnd1	2	1	5.0071	-2.2985
394	Selenoh	1	1	-6.29813	1.51639
395	Tmx2	1	1	-5.39151	2.33028
396	Zdhhc5	2	1	6.4273	-3.14788
397	Gm19426	1	1	-0.906784	1.66685
398	Serping1	1	1	-1.04889	0.950496
399	Ube2l6	1	1	-2.41842	2.30729
400	Ssrp1	1	1	-5.18069	0.911017
401	Tnks1bp1	2	1	5.69449	-2.58003
402	C1qtnf4	1	1	-4.8217	1.08879
403	Ndufs3	1	1	-5.88047	1.46717
404	Celf1	2	1	7.09288	-2.20197
405	Psmc3	1	1	-6.41231	1.44283
406	Pex16	1	1	-5.45032	1.40995
407	Prdm11	1	1	-2.08492	0.799365
408	Trp53i11	1	1	-3.81968	2.15809
409	Fjx1	2	1	5.29579	-3.54977
410	Cd44	2	1	5.50518	-2.92755
411	Pdhx	1	1	-0.632765	0.415357
412	Abtb2	2	1	5.96576	-3.19463
413	Cd59a	1	1	-4.0364	2.94772
414	Hipk3	2	1	6.8386	-1.86705
415	Prrg4	2	1	7.26737	-2.97975
416	Eif3m	1	1	-6.92209	3.014
417	Rcn1	1	1	-0.887884	0.864348
418	Immp1l	1	1	-6.01905	1.03768
419	Bdnf	2	1	8.14602	-0.960115
420	Lin7c	1	1	-3.822	2.54045
421	Lgr4	1	1	-1.42083	0.758311
422	Nop10	1	1	-6.83875	1.43409
423	Emc4	1	1	-6.09287	1.34718
424	Gm13964	2	1	8.1639	-1.61302
425	Grem1	1	1	-3.06274	3.27519
426	Zfp770	1	1	-4.00725	1.42052
427	Rasgrp1	1	1	-3.06982	2.73911
428	Thbs1	2	1	5.30938	-3.61512
429	Srp14	1	1	-5.70218	1.64388
430	Pak6	2	1	5.11343	-2.08481
431	Bahd1	2	1	7.62975	-2.80838
432	Ino80	2	1	5.05855	-2.44502
433	1700020I14Rik	1	1	-3.56118	1.35047
434	Ndufaf1	1	1	-3.66239	1.33743
435	Ehd4	2	1	5.13054	-2.41096
436	Snap23	1	1	-6.38636	2.14792
437	Tgm5	1	1	-3.18895	3.18212
438	Pdia3	1	1	-6.59444	2.03169
439	Serf2	1	1	-6.89022	1.65154
440	Hypk	1	1	-6.63926	1.19177
441	Casc4	1	1	-1.0814	0.839581
442	Eif3j1	2	1	6.00994	-3.45158
443	B2m	1	1	-1.51251	2.57856
444	Duoxa1	1	1	-4.02661	2.59083
445	Duox1	1	1	-3.74063	2.94014
446	Shf	1	1	-3.80692	2.72786
447	Slc30a4	2	1	6.56325	-1.94843
448	Sqor	1	1	-1.79675	2.19171
449	Dut	1	1	-5.14215	2.37484
450	Eid1	1	1	-4.31596	0.572255
451	Secisbp2l	2	1	4.01403	-0.998352
452	Cops2	1	1	-6.89726	3.1109
453	Gabpb1	2	1	5.58278	-3.48164
454	Usp50	2	1	4.84339	-3.63631
455	Dusp2	1	1	-0.662029	0.530579
456	1500011K16Rik	1	1	-5.66292	0.576308
457	Anapc1	1	1	-2.283	0.433993
458	Tmem87b	2	1	4.81852	-1.64167
459	Slc20a1	2	1	8.31278	-1.45772
460	Sirpa	1	1	-3.21068	1.54639
461	Nop56	2	1	6.00547	-3.30071
462	Mrps26	1	1	-5.68369	0.604973
463	Itpa	1	1	-5.65946	1.35678
464	Cenpb	1	1	-4.39717	1.39971
465	Cdc25b	1	1	-3.18759	1.15801
466	Mavs	1	1	-3.80835	0.84694
467	Rnf24	2	1	7.32079	-2.93746
468	Prnp	2	1	7.39824	-3.34888
469	Pcna	2	1	7.21642	-2.8942
470	Crls1	1	1	-1.47571	0.540025
471	Fermt1	1	1	-3.13496	1.28173
472	Bmp2	2	1	6.49687	-2.95225
473	Plcb4	1	1	-2.47411	1.36165
474	Jag1	2	1	4.77304	-2.6921
475	Ism1	1	1	-1.14304	0.403363
476	Esf1	1	1	-5.03145	0.78408
477	Flrt3	2	1	4.12291	-2.55837
478	Snrpb2	1	1	-6.443	1.65909
479	Dstn	1	1	-4.78771	3.21189
480	Polr3f	1	1	-3.84802	1.73709
481	Smim26	1	1	-4.80616	1.55942
482	Dtd1	1	1	-3.06248	2.62021
483	Rin2	1	1	-3.20791	1.80679
484	Naa20	1	1	-4.55483	1.57819
485	Kiz	1	1	-6.93984	2.87232
486	Cst3	1	1	-6.25902	2.2725
487	Pygb	1	1	-3.34137	1.7552
488	Abhd12	1	1	-4.36826	1.4107
489	Fkbp1a	1	1	-6.78836	1.65332
490	Psmf1	1	1	-4.58339	1.91768
491	Fam110a	2	1	6.42946	-3.31884
492	Srxn1	2	1	4.82679	-3.20667
493	Csnk2a1	1	1	-2.35002	0.674602
494	Rbck1	1	1	-4.27552	2.19519
495	H13	1	1	-6.15597	0.857899
496	Id1	2	1	8.62049	-1.06055
497	Bcl2l1	1	1	-3.86165	2.04511
498	Pdrg1	1	1	-5.02963	1.86486
499	Asxl1	2	1	6.53454	-2.26325
500	Nol4l	2	1	7.84907	-0.95887
501	Commd7	1	1	-4.97938	0.75628
502	Mapre1	2	1	6.10275	-2.69791
503	Chmp4b	2	1	5.13177	-3.56702
504	Eif2s2	2	1	5.50717	-3.40629
505	Dynlrb1	1	1	-5.95705	1.95342
506	Map1lc3a	2	1	7.41176	-3.34573
507	Trp53inp2	2	1	6.15441	-2.37707
508	Edem2	1	1	-3.90794	1.66713
509	Eif6	2	1	5.45802	-3.62953
510	Gm16098	2	1	4.39082	-3.21606
511	6430550D23Rik	1	1	-1.43852	1.89492
512	Rbm12	2	1	5.65343	-2.61722
513	Nfs1	1	1	-6.18602	1.15935
514	Romo1	1	1	-6.57123	1.01218
515	Rbm39	2	1	6.32719	-1.9089
516	Scand1	1	1	-4.44531	0.429148
517	Dlgap4	2	1	7.40216	-2.98158
518	Myl9	1	1	-1.61752	0.91942
519	Tgif2	2	1	7.82693	-1.18937
520	1110008F13Rik	1	1	-6.54492	2.00674
521	Samhd1	1	1	-2.13118	1.36615
522	Manbal	1	1	-5.73758	1.62121
523	Src	2	1	6.08232	-2.93898
524	Blcap	2	1	5.47274	-3.03581
525	Tgm2	1	1	-1.85943	1.63957
526	Lbp	1	1	-1.85784	2.12077
527	Snhg11	1	1	-1.81292	1.93203
528	Fam83d	2	1	8.79289	-1.14837
529	Mafb	1	1	-0.585496	0.813569
530	Top1	2	1	6.40537	-2.42939
531	Srsf6	1	1	-1.14671	0.638329
532	Oser1	2	1	7.74846	-2.97173
533	Fitm2	2	1	5.5285	-2.17609
534	Serinc3	2	1	5.49605	-2.46926
535	Matn4	1	1	-2.20422	2.42156
536	Sdc4	2	1	7.80533	-2.61123
537	Sys1	2	1	5.68731	-3.73516
538	Pigt	1	1	-4.63361	1.81389
539	Wfdc2	1	1	-2.22056	2.48361
540	Wfdc3	1	1	-3.77837	3.37644
541	Dnttip1	1	1	-6.06548	2.00823
542	Pltp	1	1	-1.46255	1.85264
543	Elmo2	1	1	-3.09484	1.65193
544	Trp53rka	1	1	-4.66905	0.89718
545	Zmynd8	1	1	-2.81528	1.39022
546	Cse1l	2	1	6.89082	-3.15365
547	Tmem189	2	1	4.84247	-3.58534
548	Cebpb	2	1	6.57547	-2.21404
549	Ptpn1	2	1	6.63188	-2.97348
550	Pard6b	2	1	7.43562	-2.8521
551	Tshz2	1	1	-1.83937	2.39906
552	Fam210b	1	1	-2.91285	3.34141
553	Rtf2	1	1	-4.85031	1.62502
554	Tfap2c	2	1	7.23477	-0.999701
555	Bmp7	1	1	-2.82594	3.33395
556	Rbm38	2	1	8.41978	-1.49268
557	Pmepa1	2	1	6.00823	-2.58767
558	Rab22a	2	1	6.57519	-3.25872
559	Vapb	1	1	-6.26806	1.42524
560	Stx16	1	1	-2.52468	0.400275
561	Npepl1	1	1	-4.28282	0.528718
562	Gnas	1	1	-7.05957	2.06457
563	Nelfcd	1	1	-5.39163	0.479568
564	Atp5e	1	1	-6.94229	1.89716
565	Gm14305	1	1	-4.72338	1.5219
566	Psma7	1	1	-6.02627	1.00377
567	Mtg2	1	1	-4.79837	1.52698
568	Lama5	2	1	4.90432	-2.6813
569	Rps21	1	1	-7.51891	3.55606
570	Slco4a1	2	1	7.68101	-1.81264
571	Ogfr	2	1	5.36381	-2.74573
572	Gid8	1	1	-5.05773	1.49507
573	Slc17a9	1	1	-2.75359	2.78735
574	Ythdf1	2	1	6.12575	-2.65433
575	Ppdpf	1	1	-5.55691	1.28549
576	Gmeb2	2	1	6.86261	-2.94748
577	Tpd52l2	1	1	-5.86397	1.27942
578	Dnajc5	2	1	5.95396	-3.35641
579	Polr3k	1	1	-5.22562	2.26526
580	Plp2	1	1	-5.73443	2.85099
581	Praf2	1	1	-5.92607	1.77457
582	Ccdc120	2	1	5.75375	-2.87264
583	Tfe3	2	1	8.41204	-1.77701
584	Gripap1	1	1	-2.29624	0.690287
585	Timm17b	1	1	-6.16194	0.799516
586	Rbm3	1	1	-6.99222	1.46585
587	Porcn	2	1	6.58375	-0.78421
588	Dynlt3	1	1	-5.81403	1.64265
589	Tspan7	1	1	-1.33982	1.09006
590	Mid1ip1	1	1	-1.13243	1.51722
591	Atp6ap2	2	1	7.41532	-3.31051
592	Usp9x	2	1	8.05541	-2.03013
593	Ddx3x	2	1	6.79632	-2.1875
594	Cask	2	1	4.33335	-2.41286
595	Gm26652	1	1	-2.12653	2.55208
596	Ndufb11	1	1	-6.42787	2.16132
597	Uba1	2	1	4.88114	-3.85125
598	Wdr44	1	1	-3.21334	1.99903
599	Il13ra1	2	1	4.52897	-3.00485
600	Pgrmc1	2	1	4.68597	-3.57087
601	Slc25a5	2	1	5.17135	-3.98766
602	Ube2a	2	1	5.54228	-3.63399
603	Rpl39	1	1	-7.69229	3.2154
604	Ndufa1	1	1	-6.81972	1.39953
605	Lamp2	1	1	-2.5267	1.29051
606	Mcts1	1	1	-6.61836	1.34009
607	Dcaf12l1	1	1	-1.46187	1.34108
608	Smarca1	1	1	-1.53666	0.899154
609	Zdhhc9	2	1	4.02864	-2.40038
610	Bcorl1	2	1	8.29606	-1.26915
611	Elf4	2	1	6.26387	-3.13753
612	Enox2	1	1	-1.95152	0.727279
613	Rap2c	2	1	5.78696	-2.10079
614	Hprt	2	1	4.32816	-3.92922
615	Fhl1	1	1	-4.49625	2.30701
616	Aff2	1	1	-1.85091	1.61923
617	Tmem185a	1	1	-3.93583	1.78135
618	Cetn2	1	1	-5.19918	1.51595
619	Nsdhl	1	1	-4.50776	2.77911
620	Xlr4b	1	1	-4.35409	1.77418
621	Bgn	1	1	-1.0639	0.818742
622	Idh3g	1	1	-6.38773	2.22033
623	Ssr4	1	1	-6.56559	1.71343
624	Naa10	1	1	-6.64517	1.67872
625	Flna	2	1	4.78046	-2.83448
626	Emd	2	1	5.63215	-3.61765
627	Rpl10	1	1	-7.81489	3.38176
628	Plxna3	1	1	-1.63781	0.940176
629	Lage3	1	1	-5.46107	1.28318
630	Dkc1	1	1	-5.01377	1.57057
631	Mpp1	1	1	-3.4609	3.08927
632	Fundc2	1	1	-6.54972	1.91248
633	Pls3	2	1	5.77907	-3.45507
634	Tbl1x	2	1	4.326	-1.03047
635	Prkx	2	1	7.64389	-2.91542
636	Zfx	2	1	6.58452	-2.16919
637	Gspt2	1	1	-1.92897	1.56778
638	Msn	2	1	7.07199	-3.06807
639	Heph	1	1	-1.60261	0.841478
640	Ar	1	1	-1.54338	1.42917
641	Ophn1	1	1	-2.7324	0.493128
642	Efnb1	2	1	7.49422	-1.35662
643	Igbp1	1	1	-7.02578	3.17432
644	Pdzd11	1	1	-6.55808	1.11393
645	Ogt	1	1	-2.32556	0.436491
646	Rps4x	1	1	-7.46761	3.44296
647	Xist	2	1	3.55031	-2.06456
648	Rlim	2	1	6.47689	-2.22658
649	Atrx	1	1	-2.16333	0.342141
650	Cox7b	1	1	-5.92351	2.94447
651	Pgk1	2	1	4.61977	-3.79721
652	Itm2a	1	1	-1.58828	1.44158
653	2610002M06Rik	1	1	-1.38415	1.27721
654	Sh3bgrl	1	1	-1.48897	1.29819
655	Pof1b	2	1	4.95581	-1.62298
656	Tspan6	1	1	-1.74476	1.05713
657	Rpl36a	1	1	-7.7923	3.26653
658	Hnrnph2	1	1	-1.60431	0.400289
659	Nxf7	1	1	-2.23956	2.74998
660	Tceal9	1	1	-3.88777	3.28487
661	Bex3	1	1	-6.65893	1.84495
662	Tceal3	1	1	-1.63734	1.49369
663	Morf4l2	2	1	5.53116	-3.36709
664	Rnf128	2	1	6.68509	-1.1676
665	Psmd10	1	1	-4.88914	1.29678
666	Col4a6	1	1	-2.69464	0.709266
667	Chrdl1	1	1	-2.8743	3.40437
668	Gnl3l	2	1	3.88955	-2.73617
669	Huwe1	2	1	5.62487	-2.07445
670	Hsd17b10	1	1	-6.44914	1.75165
671	Sat1	2	1	8.25933	-2.07274
672	Acot9	2	1	5.20213	-3.63931
673	Prdx4	1	1	-5.72533	2.02277
674	Cnksr2	2	1	4.3522	-2.87188
675	Rps6ka3	2	1	5.09246	-2.84536
676	Eif1ax	2	1	5.29939	-3.79853
677	Sh3kbp1	2	1	3.73454	-2.69905
678	Pdha1	1	1	-4.99687	3.1448
679	Nhs	1	1	-1.65987	1.55383
680	Rbbp7	2	1	5.62574	-2.87156
681	Pir	1	1	-6.23364	2.24305
682	Trappc2	1	1	-5.94218	1.23493
683	Rab9	2	1	7.01883	-3.48456
684	Egfl6	1	1	-3.61609	3.0904
685	Tmsb4x	1	1	-4.90368	3.17492
686	Hccs	2	1	6.69896	-3.14311
687	Mid1	2	1	5.60864	-2.12781
688	Pex2	1	1	-5.10873	0.682259
689	Gm8797	2	1	3.63667	-2.12173
690	Tpd52	2	1	4.37416	-3.82252
691	Zbtb10	2	1	7.88203	-2.37036
692	Chmp4c	2	1	5.91181	-2.92505
693	1810022K09Rik	1	1	-6.63551	1.44052
694	Car13	1	1	-1.03816	0.89789
695	Hps3	1	1	-2.0875	0.415492
696	Hltf	1	1	-2.80905	0.671309
697	Naaladl2	1	1	-1.66107	2.3863
698	Nceh1	1	1	-1.38153	0.916234
699	Fndc3b	2	1	5.08746	-1.35826
700	Rpl22l1	1	1	-7.69231	3.09315
701	Sec62	2	1	4.72412	-1.89216
702	Prkci	2	1	3.89591	-0.865703
703	Skil	2	1	7.61993	-2.36152
704	Actl6a	1	1	-5.66689	0.542391
705	Ndufb5	1	1	-6.65959	2.34297
706	Ttc14	1	1	-2.23488	0.383966
707	Fxr1	2	1	6.31628	-2.91073
708	Dnajc19	1	1	-6.07941	1.20076
709	Anxa5	1	1	-6.47373	2.18539
710	4932438A13Rik	2	1	5.61599	-2.03355
711	Hspa4l	1	1	-3.64763	2.96579
712	Abhd18	1	1	-2.59002	0.555551
713	Larp1b	2	1	6.75242	-3.09986
714	Pgrmc2	1	1	-3.17642	1.47817
715	D3Ertd751e	1	1	-3.48909	1.75133
716	Noct	2	1	5.49951	-2.9779
717	Elf2	2	1	6.59662	-2.40758
718	Ndufc1	1	1	-6.22802	1.3588
719	Naa15	2	1	6.83206	-3.27854
720	Foxo1	2	1	6.43424	-1.98885
721	Frem2	1	1	-1.81419	0.442252
722	Ufm1	1	1	-6.76262	1.37009
723	Postn	1	1	-2.68441	3.33497
724	Alg5	1	1	-5.10075	0.759452
725	Spg20	1	1	-3.49023	2.46591
726	Dclk1	1	1	-0.551126	0.798614
727	Tm4sf1	1	1	-1.08326	2.65232
728	Wwtr1	2	1	7.1098	-2.21384
729	Pfn2	1	1	-3.85969	3.31391
730	Tsc22d2	2	1	6.02634	-2.74767
731	Serp1	2	1	5.73794	-3.61912
732	Eif2a	1	1	-7.2415	3.3681
733	Siah2	2	1	7.53689	-2.82686
734	Gpr87	2	1	5.80364	-3.53562
735	Mbnl1	1	1	-2.84269	2.16989
736	P2ry1	1	1	-3.2484	1.52967
737	Rap2b	2	1	5.07163	-3.00071
738	Mme	1	1	-1.47824	1.36777
739	Tiparp	2	1	6.51404	-2.36199
740	Ccnl1	2	1	8.08977	-2.05776
741	Lxn	1	1	-4.83446	1.31726
742	Schip1	2	1	6.83574	-1.72196
743	Smc4	2	1	3.805	-1.25912
744	Trim59	2	1	7.87253	-1.26676
745	Kpna4	2	1	6.51066	-3.10196
746	Nmd3	2	1	5.02123	-3.1701
747	Pdcd10	2	1	4.66772	-3.61963
748	Golim4	2	1	4.29502	-1.26285
749	Rapgef2	2	1	7.3713	-3.03968
750	Fnip2	2	1	5.57211	-2.95662
751	Etfdh	2	1	6.00896	-3.04482
752	Glrb	1	1	-1.51682	1.04953
753	Pdgfc	1	1	-2.25026	1.30941
754	Tlr2	2	1	6.58692	-1.20826
755	Mnd1	1	1	-6.10661	2.35685
756	Trim2	1	1	-3.56941	2.09319
757	Fhdc1	2	1	7.2712	-1.57739
758	Rps3a1	1	1	-7.57589	3.41638
759	Etv3	2	1	5.37134	-3.00754
760	Hdgf	2	1	5.82071	-2.89265
761	Gpatch4	1	1	-6.3587	0.846736
762	Naxe	1	1	-5.26111	0.917135
763	Mef2d	2	1	7.78084	-2.44995
764	Glmp	1	1	-4.84372	2.11617
765	Paqr6	1	1	-3.73607	1.24689
766	Bglap3	2	1	4.28283	-2.33815
767	Sema4a	1	1	-3.11666	1.76131
768	Lmna	2	1	7.9172	-2.2035
769	Mex3a	2	1	8.26218	-1.31274
770	Rab25	1	1	-6.09468	1.89213
771	Lamtor2	1	1	-6.03883	1.18421
772	Ssr2	1	1	-6.37142	1.01827
773	2810403A07Rik	2	1	6.53022	-2.67769
774	Syt11	2	1	3.52239	-2.07498
775	Msto1	1	1	-4.92985	1.33558
776	Ash1l	2	1	4.70483	-1.48846
777	Fdps	1	1	-4.53934	3.11947
778	Hcn3	1	1	-5.32817	2.18888
779	Mtx1	1	1	-4.32575	1.70711
780	Krtcap2	1	1	-6.01585	1.87603
781	Dpm3	1	1	-6.26117	1.00035
782	Slc50a1	1	1	-4.75921	2.26071
783	Efna1	2	1	8.07823	-1.6411
784	Efna3	1	1	-4.01149	2.45247
785	Efna4	1	1	-3.63254	1.14697
786	Zbtb7b	2	1	7.90052	-1.56123
787	Ube2q1	1	1	-4.56046	0.764629
788	Hax1	1	1	-6.45559	1.98601
789	Ubap2l	2	1	4.85438	-1.76665
790	4933434E20Rik	1	1	-3.85209	1.10052
791	Tpm3	2	1	5.49998	-2.99288
792	Rps27	1	1	-7.72937	3.47505
793	Jtb	1	1	-6.0505	1.20411
794	Slc39a1	1	1	-4.88681	0.437385
795	Gatad2b	2	1	8.04971	-1.62081
796	Slc27a3	1	1	-4.26699	1.41881
797	Ints3	1	1	-4.1564	1.38281
798	Snapin	1	1	-5.1309	0.800141
799	S100a1	1	1	-6.84957	1.58776
800	S100a14	2	1	5.2955	-3.71181
801	S100a16	2	1	4.4744	-3.83771
802	S100a4	1	1	-3.18512	3.18329
803	S100a6	1	1	-4.70646	3.3226
804	Sprr1a	2	1	4.06588	-2.67123
805	S100a11	2	1	4.50385	-3.79436
806	S100a10	2	1	4.75843	-4.01821
807	Them5	1	1	-0.878743	0.603087
808	Mrpl9	1	1	-5.80419	3.04111
809	Cgn	2	1	7.56996	-0.980597
810	Psmb4	1	1	-6.72832	1.36842
811	Selenbp1	1	1	-3.10936	3.22986
812	Pip5k1a	2	1	7.01351	-2.69614
813	Vps72	1	1	-4.47942	1.87273
814	Gabpb2	1	1	-3.2074	0.610737
815	Cdc42se1	1	1	-2.7622	3.1094
816	Mindy1	1	1	-2.98596	1.52795
817	Golph3l	1	1	-3.6884	1.86397
818	Mcl1	2	1	8.01228	-2.28874
819	Ecm1	2	1	4.96837	-4.05529
820	Rprd2	2	1	4.55753	-1.25278
821	Mrps21	1	1	-5.26709	1.2655
822	Aph1a	1	1	-5.71324	2.23274
823	Vps45	1	1	-5.35766	1.75885
824	Otud7b	2	1	7.29382	-1.86161
825	Bola1	1	1	-5.55524	0.749822
826	Txnip	1	1	-3.33796	1.6108
827	Polr3gl	1	1	-4.88219	1.52915
828	Pex11b	1	1	-4.98146	0.623423
829	Prkab2	2	1	4.58895	-2.73442
830	Phgdh	1	1	-1.64976	0.487578
831	Fam46c	2	1	8.23991	-1.95538
832	Man1a2	2	1	4.55043	-1.79636
833	Igsf3	2	1	5.77457	-2.3369
834	Atp1a1	2	1	3.94899	-1.62406
835	Ngf	2	1	4.78208	-3.18081
836	Sike1	1	1	-4.788	1.73641
837	Csde1	2	1	7.09226	-1.68395
838	Nras	2	1	5.18135	-2.93219
839	Dennd2c	2	1	7.18445	-2.72024
840	Trim33	2	1	5.61791	-1.99391
841	Ap4b1	1	1	-1.92424	1.12273
842	Ptpn22	1	1	-4.68334	2.61558
843	Rsbn1	2	1	7.80208	-2.20694
844	Lrig2	2	1	6.72065	-1.89902
845	Slc16a1	2	1	6.41823	-1.99127
846	Rhoc	1	1	-1.39438	0.458363
847	Capza1	2	1	5.06549	-3.18089
848	Cttnbp2nl	2	1	5.39668	-3.31587
849	Atp5f1	1	1	-6.50428	1.8388
850	Lamtor5	1	1	-5.49211	0.758553
851	Rbm15	2	1	6.96016	-2.73092
852	Ahcyl1	2	1	5.48288	-2.44685
853	Csf1	2	1	6.53656	-1.29313
854	4933431E20Rik	1	1	-4.03696	1.46856
855	Gstm5	1	1	-6.15594	1.43961
856	Gstm2	1	1	-1.48613	1.61235
857	Gstm1	1	1	-5.23579	0.464926
858	Gnai3	2	1	5.5752	-3.60597
859	Psma5	1	1	-6.93699	1.38729
860	Sort1	1	1	-0.715827	0.815625
861	Celsr2	1	1	-0.735653	0.775024
862	Taf13	2	1	4.53459	-3.62189
863	Wdr47	2	1	8.16314	-1.98297
864	Clcc1	1	1	-3.95902	1.93761
865	Aknad1	1	1	-3.31693	3.01808
866	Prpf38b	2	1	5.86219	-2.01601
867	Dbt	1	1	-3.87295	1.82846
868	Trmt13	1	1	-2.1761	0.869425
869	Mfsd14a	2	1	6.30021	-3.30557
870	Palmd	2	1	4.3724	-3.19491
871	Snx7	1	1	-5.58176	2.83635
872	Ptbp2	2	1	5.87809	-2.20299
873	Cnn3	1	1	-0.883916	0.867201
874	F3	2	1	5.76445	-2.96457
875	Gclm	1	1	-0.914056	0.841774
876	Dnttip2	2	1	5.28784	-3.46045
877	Bcar3	2	1	4.06348	-2.56621
878	Fnbp1l	2	1	5.61599	-2.04915
879	1810037I17Rik	1	1	-6.63557	2.00946
880	Usp53	2	1	6.90453	-3.16731
881	Camk2d	2	1	5.08707	-3.35739
882	Ap1ar	1	1	-4.22499	2.10006
883	Pla2g12a	1	1	-5.60547	2.25455
884	Casp6	1	1	-5.2818	1.44157
885	Ostc	1	1	-5.58459	0.44441
886	Rpl34	1	1	-7.80531	3.42001
887	Hadh	1	1	-5.7134	2.30244
888	Sgms2	2	1	5.42559	-2.84303
889	Papss1	1	1	-5.15217	2.50277
890	Aimp1	1	1	-6.28852	2.29978
891	Npnt	2	1	3.69686	-1.52543
892	Ppa2	1	1	-6.11436	1.03575
893	Cisd2	2	1	5.06808	-2.4917
894	Ube2d3	2	1	6.63759	-2.59766
895	Nfkb1	2	1	6.0188	-2.45981
896	Slc39a8	1	1	-2.88587	3.39958
897	Gm43403	1	1	-3.01805	0.958885
898	H2afz	2	1	5.67025	-3.72549
899	Dnajb14	1	1	-3.41614	0.916675
900	Adh7	1	1	-5.00462	1.84918
901	Adh5	1	1	-6.19749	2.23639
902	Eif4e	2	1	6.31564	-3.34076
903	Pdlim5	2	1	6.91606	-3.10187
904	Gbp7	1	1	-3.32133	2.50288
905	Lmo4	1	1	-3.64298	1.76628
906	Selenof	1	1	-5.43887	2.17611
907	Sh3glb1	2	1	5.38162	-2.93763
908	Clca3a1	2	1	7.86319	-0.986184
909	Cyr61	2	1	7.44553	-2.9321
910	Gm17501	2	1	4.41663	-3.11923
911	Bcl10	2	1	6.02375	-2.8387
912	Lpar3	1	1	-0.733087	0.426796
913	Ssx2ip	1	1	-4.27456	3.14504
914	Gng5	1	1	-7.11267	2.06142
915	Ttll7	2	1	3.78017	-1.96502
916	Dnajb4	2	1	8.731	-1.1732
917	Fubp1	2	1	5.21513	-2.21293
918	Pigk	1	1	-3.27161	0.874734
919	Acadm	1	1	-5.57026	2.70712
920	Zranb2	1	1	-5.92946	0.724114
921	Srsf11	2	1	4.43053	-2.1989
922	Rps20	1	1	-7.67047	3.29574
923	Plag1	1	1	-3.6137	1.84595
924	Chchd7	1	1	-6.00689	1.24591
925	Gm11808	1	1	-7.82672	3.38908
926	Sdcbp	2	1	4.22579	-2.89552
927	Rab2a	1	1	-2.48367	-0.346962
928	Plekhf2	2	1	7.78171	-2.81516
929	Trp53inp1	2	1	6.43409	-1.63503
930	Gem	2	1	8.0955	-1.66716
931	Fam92a	1	1	-5.50814	1.15905
932	Triqk	1	1	-1.96222	1.45412
933	Otud6b	1	1	-5.24442	0.645155
934	Gm11837	1	1	-1.75957	1.48251
935	Tmem64	1	1	-2.58442	1.92216
936	Osgin2	2	1	7.12176	-2.19114
937	Ggh	1	1	-5.61909	2.35324
938	Pnisr	1	1	-2.27415	0.403046
939	Ndufaf4	1	1	-6.41624	0.789111
940	Ufl1	1	1	-1.22896	0.393813
941	Bach2	2	1	7.03109	-1.82444
942	Ube2j1	2	1	5.34524	-3.34209
943	Pnrc1	2	1	8.3334	-1.87019
944	Slc35a1	1	1	-4.88811	2.09018
945	Smim8	1	1	-5.34815	1.09048
946	Zfp292	1	1	-2.7951	0.803916
947	Topors	2	1	8.39469	-1.6223
948	Smim27	1	1	-5.34056	0.766093
949	Ndufb6	1	1	-6.54925	1.76173
950	Dnaja1	2	1	8.1241	-2.25427
951	B4galt1	2	1	5.10514	-3.38236
952	Bag1	1	1	-4.77322	3.20471
953	Chmp5	1	1	-4.82633	1.43731
954	Aqp3	2	1	7.43177	-3.33608
955	Ube2r2	2	1	7.39832	-3.00724
956	Ubap2	2	1	5.30733	-2.61265
957	Ubap1	2	1	7.41232	-2.79089
958	Nudt2	1	1	-6.30201	1.73279
959	Fam219a	1	1	-2.41124	1.06846
960	Il11ra1	1	1	-3.5239	0.665875
961	Dctn3	1	1	-6.26726	1.99451
962	Ccl27a	1	1	-3.03288	3.26795
963	Gm13305	1	1	-2.93314	3.24203
964	Vcp	2	1	4.3198	-1.78392
965	Stoml2	1	1	-6.05685	0.774344
966	Fam214b	2	1	6.19859	-3.23944
967	Tpm2	1	1	-6.84857	1.16201
968	Tln1	2	1	4.68214	-2.11193
969	Clta	1	1	-6.70637	2.88872
970	Grhpr	1	1	-6.43423	1.79614
971	Zbtb5	1	1	-3.90782	1.87554
972	Tomm5	1	1	-5.91054	1.28978
973	Shb	2	1	5.82251	-2.7174
974	Anp32b	1	1	-6.93129	2.24503
975	Nans	1	1	-5.23804	1.10085
976	Tbc1d2	2	1	5.25756	-3.51933
977	Sec61b	1	1	-6.54814	1.43132
978	Nr4a3	2	1	7.63306	-1.68335
979	Stx17	1	1	-2.17001	1.14808
980	Erp44	1	1	-5.14614	1.88499
981	Tmem246	1	1	-3.77999	0.518628
982	Rad23b	2	1	5.70148	-2.91616
983	Klf4	2	1	8.54522	-1.65352
984	Txn1	1	1	-4.34814	3.3669
985	Lpar1	1	1	-1.44501	2.61817
986	Ptbp3	2	1	5.74698	-1.98046
987	Slc31a2	1	1	-4.74724	2.18865
988	Slc31a1	2	1	6.61073	-3.40105
989	Cdc26	1	1	-5.16214	1.35276
990	Alad	1	1	-6.63649	1.49737
991	Pole3	1	1	-4.46449	1.5219
992	Atp6v1g1	1	1	-6.02093	1.8366
993	Tnc	1	1	-0.845239	0.502628
994	Cdk5rap2	1	1	-2.74899	1.14919
995	Megf9	2	1	4.21289	-1.42456
996	Dmac1	1	1	-4.56773	1.11341
997	Gm11264	1	1	-2.06739	1.0293
998	Nfib	2	1	4.14768	-1.02018
999	Rraga	1	1	-4.30317	0.777201
1000	Rps6	1	1	-7.36227	3.13856
1001	Elavl2	1	1	-2.76665	3.41548
1002	Jun	2	1	8.92182	-1.02287
1003	Alg6	1	1	-3.86456	1.38851
1004	Itgb3bp	1	1	-6.17839	1.21507
1005	Jak1	2	1	5.93649	-2.6458
1006	Leprot	1	1	-4.41545	1.11534
1007	Pde4b	2	1	6.41305	-1.52739
1008	Wdr78	1	1	-3.06395	0.444022
1009	Plpp3	1	1	-2.63786	3.23735
1010	Usp24	2	1	7.00051	-2.2431
1011	Tmem59	1	1	-5.38051	2.47836
1012	Yipf1	1	1	-5.55794	1.54128
1013	Scp2	1	1	-5.62599	1.3541
1014	Echdc2	1	1	-1.44142	1.26917
1015	Gm17354	1	1	-3.73766	0.809001
1016	Txndc12	1	1	-4.91879	1.20795
1017	Rnf11	2	1	7.41382	-2.83178
1018	Skint4	1	1	-0.850813	0.640598
1019	Trabd2b	1	1	-1.07205	0.447795
1020	Cmpk1	2	1	4.48085	-3.79531
1021	Pdzk1ip1	1	1	-4.3583	3.28871
1022	Cyp4b1	1	1	-2.80098	3.14849
1023	Efcab14	1	1	-2.61574	1.61499
1024	Mob3c	2	1	7.44426	-1.82819
1025	Uqcrh	1	1	-7.42815	3.14013
1026	Lurap1	2	1	7.12419	-0.969504
1027	Nasp	2	1	7.89391	-2.09263
1028	Akr1a1	1	1	-5.82125	2.01664
1029	Prdx1	1	1	-1.21651	-0.210077
1030	Mmachc	1	1	-1.93093	1.23964
1031	Plk3	2	1	8.08988	-1.37141
1032	Rps8	1	1	-7.46867	3.2488
1033	Eri3	1	1	-5.72027	1.49556
1034	Gm12840	2	1	4.08347	-2.70298
1035	Atp6v0b	1	1	-5.50639	2.08298
1036	Ptprf	2	1	4.18907	-1.10938
1037	2610528J11Rik	1	1	-5.76711	0.887912
1038	Ebna1bp2	1	1	-6.09636	1.16932
1039	Slc2a1	2	1	7.55993	-2.71126
1040	Svbp	1	1	-5.55892	0.684731
1041	AU022252	1	1	-4.51391	0.534517
1042	Ybx1	1	1	-7.06013	2.08886
1043	Ppcs	1	1	-4.63341	1.27859
1044	Frg2f1	1	1	-2.36611	1.01868
1045	Guca2a	2	1	4.58382	-3.49003
1046	Hivep3	2	1	5.93145	-3.21357
1047	Ctps	2	1	5.76922	-3.79448
1048	Rlf	2	1	5.88563	-2.13675
1049	Ppt1	1	1	-4.0177	2.29893
1050	Cap1	1	1	-3.04006	3.21039
1051	Mfsd2a	2	1	6.40208	-2.48621
1052	Ppie	1	1	-4.9368	1.66595
1053	Pabpc4	1	1	-6.28905	1.29019
1054	Macf1	2	1	4.59511	-1.48565
1055	Ndufs5	1	1	-5.87875	1.71681
1056	Akirin1	2	1	6.52493	-2.9284
1057	Rhbdl2	1	1	-0.644578	1.12272
1058	Mycbp	1	1	-6.51545	1.02557
1059	Fhl3	2	1	6.48294	-1.48109
1060	Yrdc	2	1	6.21316	-3.56712
1061	Gnl2	2	1	4.91293	-2.92902
1062	Zc3h12a	2	1	6.63437	-3.05667
1063	Mrps15	1	1	-5.5577	0.689851
1064	Stk40	2	1	6.28077	-3.32704
1065	Eva1b	1	1	-3.43444	2.52198
1066	Map7d1	2	1	6.20493	-3.24573
1067	Trappc3	1	1	-5.04832	1.66339
1068	Col8a2	1	1	-3.69492	2.98318
1069	Tekt2	1	1	-2.19663	2.56649
1070	Psmb2	1	1	-6.633	1.60619
1071	Sfpq	2	1	5.91223	-2.33601
1072	Smim12	1	1	-4.82534	1.64949
1073	Gjb4	2	1	4.72123	-3.3996
1074	Gjb5	1	1	-5.6623	1.45286
1075	Phc2	2	1	4.78766	-3.25671
1076	Ak2	2	1	6.13779	-3.58447
1077	Rnf19b	2	1	7.21029	-2.74513
1078	Tmem54	1	1	-4.65818	2.60701
1079	C77080	2	1	7.781	-1.23395
1080	Gm26722	1	1	-1.96131	2.5506
1081	Marcksl1	2	1	7.89557	-1.17856
1082	Eif3i	1	1	-7.08007	2.93707
1083	Tmem234	1	1	-5.8012	1.73471
1084	Ptp4a2	2	1	6.36722	-2.55458
1085	Col16a1	1	1	-0.775857	0.721048
1086	Pef1	1	1	-5.43086	0.520016
1087	Serinc2	2	1	6.07309	-1.36809
1088	Zcchc17	1	1	-4.79949	1.53216
1089	Snrnp40	1	1	-5.21099	1.03565
1090	Pum1	2	1	5.92266	-2.20361
1091	Ythdf2	2	1	7.00891	-2.73651
1092	Taf12	1	1	-5.51628	1.89666
1093	Snhg12	2	1	8.46323	-1.18532
1094	Sesn2	2	1	6.52382	-2.62552
1095	Atpif1	1	1	-6.4946	1.11711
1096	Dnajc8	1	1	-6.21463	0.975063
1097	Smpdl3b	1	1	-3.09561	0.8958
1098	Stx12	2	1	4.65237	-3.47183
1099	Ahdc1	2	1	8.00969	-1.29343
1100	Wasf2	1	1	-2.82732	0.490405
1101	Sytl1	1	1	-4.77636	1.89305
1102	Tmem222	1	1	-5.14245	1.34924
1103	Fam46b	2	1	8.13192	-1.80947
1104	Trnp1	1	1	-4.05996	3.3305
1105	Kdf1	1	1	-4.8873	1.55105
1106	Nudc	1	1	-5.89772	1.84428
1107	Sfn	2	1	7.83048	-2.62661
1108	Zdhhc18	2	1	5.66194	-3.21544
1109	Pigv	1	1	-4.93519	1.61815
1110	Arid1a	2	1	6.88442	-1.92851
1111	Sh3bgrl3	1	1	-5.79599	2.18782
1112	Cnksr1	2	1	6.08435	-3.31459
1113	Zfp593	2	1	6.12284	-3.42392
1114	Paqr7	1	1	-4.93966	0.967524
1115	Tmem57	2	1	7.8496	-2.36316
1116	Tmem50a	1	1	-4.63304	1.97492
1117	Rsrp1	1	1	-2.09428	0.0779962
1118	Syf2	1	1	-5.68815	0.945998
1119	Clic4	2	1	6.33323	-3.16986
1120	Myom3	1	1	-4.58349	1.84591
1121	Fuca1	1	1	-5.26932	0.99536
1122	Eloa	2	1	6.76768	-3.35019
1123	Rpl11	1	1	-7.26297	3.02528
1124	Id3	2	1	8.57846	-1.13707
1125	Luzp1	2	1	6.74188	-2.58076
1126	Kdm1a	2	1	5.06612	-2.60641
1127	Zbtb40	1	1	-3.09342	0.454695
1128	Wnt4	2	1	3.39947	-1.9039
1129	Cdc42	2	1	5.09718	-3.82939
1130	Hspg2	1	1	-2.14899	1.56397
1131	Ece1	2	1	4.62717	-2.4772
1132	Sh2d5	2	1	6.28165	-1.49917
1133	Ddost	1	1	-5.7444	1.48615
1134	Camk2n1	2	1	7.73453	-2.94108
1135	Pla2g2f	2	1	4.50844	-1.6762
1136	Nbl1	1	1	-2.95863	2.68282
1137	Minos1	1	1	-6.24052	1.48475
1138	Capzb	1	1	-5.32518	2.39357
1139	Akr7a5	1	1	-5.51121	1.49201
1140	Ubr4	1	1	-2.14431	0.720321
1141	Iffo2	2	1	7.67972	-1.58084
1142	Aldh4a1	1	1	-2.7218	0.918224
1143	Arhgef10l	2	1	7.08366	-1.2846
1144	Sdhb	1	1	-5.9849	0.556018
1145	Necap2	1	1	-4.42221	1.8651
1146	Arhgef19	1	1	-1.29321	1.1311
1147	Epha2	2	1	6.82931	-2.98179
1148	Spen	2	1	7.90391	-1.93613
1149	Plekhm2	2	1	4.62539	-3.26369
1150	Efhd2	2	1	6.45706	-1.3224
1151	Tmem51	2	1	6.96582	-1.35842
1152	Prdm2	2	1	6.26659	-2.04476
1153	Dhrs3	1	1	-3.262	1.57237
1154	Zfp982	2	1	4.21874	-3.01757
1155	Miip	1	1	-3.90697	1.5571
1156	Plod1	1	1	-4.57836	3.02518
1157	Nppb	2	1	4.2717	-3.05952
1158	Agtrap	1	1	-3.77637	1.98529
1159	Angptl7	1	1	-2.05658	2.52766
1160	Tardbp	2	1	5.40421	-2.31474
1161	Casz1	2	1	7.42145	-1.70633
1162	Kif1b	2	1	4.526	-1.43701
1163	Ctnnbip1	1	1	-4.32588	3.33999
1164	Clstn1	1	1	-2.78503	2.03677
1165	Slc25a33	2	1	7.63678	-2.79425
1166	Spsb1	2	1	6.43816	-2.44198
1167	Eno1	1	1	-6.21931	1.89813
1168	Errfi1	2	1	6.9269	-2.75545
1169	Park7	1	1	-5.92684	1.41077
1170	Thap3	1	1	-3.88054	1.27738
1171	Phf13	2	1	8.34503	-1.77952
1172	Klhl21	2	1	6.94353	-2.55457
1173	Gpr153	1	1	-0.827695	0.590362
1174	Rpl22	1	1	-7.65193	3.1808
1175	Smim1	1	1	-4.06656	0.554441
1176	Trp73	1	1	-1.61768	2.00112
1177	Tprgl	1	1	-5.55138	2.36164
1178	Megf6	1	1	-1.56463	2.17891
1179	Plch2	2	1	4.23691	-1.00521
1180	Rer1	1	1	-5.26586	2.10937
1181	Ski	2	1	7.05492	-1.72709
1182	Faap20	1	1	-5.49657	1.84827
1183	Ssu72	1	1	-5.44529	1.13993
1184	Vwa1	1	1	-3.93837	2.08471
1185	Mrpl20	1	1	-6.06655	0.829722
1186	Ccnl2	2	1	7.28103	-2.2661
1187	Aurkaip1	1	1	-6.0329	0.883793
1188	C1qtnf12	1	1	-4.31542	2.37172
1189	B3galt6	1	1	-4.72451	2.05816
1190	Tnfrsf4	2	1	6.18121	-1.50226
1191	Tnfrsf18	1	1	-4.86612	2.20329
1192	Agrn	1	1	-2.71539	1.32739
1193	Plekhn1	1	1	-3.3887	0.719769
1194	Cdk6	1	1	-1.95644	0.661799
1195	Gatad1	1	1	-6.16707	1.56003
1196	Krit1	1	1	-2.54587	0.601524
1197	Cyp51	2	1	7.2678	-2.06618
1198	Fzd1	1	1	-1.48082	1.96075
1199	Steap2	1	1	-3.16375	0.351887
1200	Gm26825	1	1	-2.98697	2.89777
1201	Steap4	1	1	-1.48136	2.04263
1202	Sri	1	1	-4.97538	0.851003
1203	Crot	1	1	-2.30206	1.52068
1204	Sema3e	1	1	-2.24631	2.67924
1205	Sema3c	1	1	-1.47651	0.0932657
1206	Gnai1	2	1	4.0116	-2.62108
1207	Magi2	2	1	4.32532	-2.78849
1208	Tmem60	1	1	-3.85509	0.712403
1209	A630072M18Rik	1	1	-3.19347	0.96986
1210	Ptpn12	2	1	5.93351	-2.39493
1211	Psmc2	1	1	-5.82345	0.772261
1212	Orc5	1	1	-3.65307	2.39936
1213	Kmt2e	2	1	7.30341	-1.75136
1214	Srpk2	1	1	-1.2636	0.224969
1215	Tomm7	1	1	-6.98808	2.46892
1216	2700038G22Rik	2	1	5.89972	-3.28232
1217	Smarcd3	1	1	-3.66559	2.4087
1218	Rheb	2	1	4.84283	-3.5751
1219	Insig1	2	1	8.29973	-1.36286
1220	Ost4	1	1	-6.82323	1.64773
1221	Cgref1	2	1	4.62207	-3.24826
1222	Atraid	1	1	-4.31673	0.804259
1223	Mpv17	1	1	-4.71053	1.48166
1224	Snx17	1	1	-4.55772	1.61939
1225	Nrbp1	2	1	6.39595	-2.27077
1226	Krtcap3	1	1	-5.54708	1.29063
1227	Ift172	1	1	-4.72349	1.22091
1228	Zfp512	1	1	-3.07289	0.426358
1229	Mrpl33	1	1	-6.51315	0.889598
1230	Fosl2	2	1	7.89275	-1.85248
1231	Ppp1cb	2	1	7.07865	-2.62974
1232	Pisd	1	1	-3.80384	0.916787
1233	Ywhah	1	1	-4.23478	3.06614
1234	Spon2	1	1	-1.17148	0.57288
1235	Maea	1	1	-3.35186	1.91489
1236	Uvssa	1	1	-2.75517	0.742878
1237	Slbp	2	1	8.34745	-1.76039
1238	Tacc3	2	1	7.04383	-1.29233
1239	Fgfr3	1	1	-3.0994	1.81231
1240	Nsd2	2	1	6.60735	-3.26048
1241	Mxd4	1	1	-3.79691	1.75529
1242	Rnf4	2	1	6.67329	-2.75229
1243	Tnip2	2	1	4.99792	-3.49412
1244	Sh3bp2	2	1	6.80149	-3.21215
1245	Mfsd10	1	1	-4.18328	2.15376
1246	Nop14	2	1	5.07328	-3.141
1247	Rgs12	2	1	4.74	-3.19692
1248	Adra2c	1	1	-1.99338	2.54011
1249	Grpel1	1	1	-6.78082	2.26129
1250	Wdr1	2	1	4.59455	-2.88967
1251	Rab28	1	1	-6.474	1.41368
1252	Fbxl5	2	1	4.16012	-2.81374
1253	Fgfbp1	2	1	5.03304	-3.94596
1254	Med28	1	1	-5.10572	1.36936
1255	Adgra3	1	1	-2.95335	1.7845
1256	Pi4k2b	2	1	6.24156	-2.00899
1257	Smim20	1	1	-5.08885	1.16234
1258	Pcdh7	1	1	-2.98167	3.144
1259	Arap2	1	1	-2.09943	0.802717
1260	Rell1	1	1	-1.03063	2.68109
1261	Klf3	2	1	5.99926	-3.31529
1262	Rpl9	1	1	-7.61375	3.47412
1263	Ugdh	2	1	7.56335	-3.05663
1264	Smim14	1	1	-4.69691	2.28249
1265	N4bp2	2	1	4.40593	-1.4505
1266	Atp8a1	2	1	5.17911	-1.57713
1267	Commd8	1	1	-4.56082	1.74132
1268	Nipal1	2	1	4.86762	-3.10328
1269	Tec	2	1	6.89212	-2.82653
1270	Fryl	1	1	-2.17628	0.27826
1271	Ociad1	1	1	-5.19151	1.80191
1272	Dcun1d4	2	1	7.12367	-2.55131
1273	Usp46	1	1	-4.83899	1.34464
1274	Rasl11b	1	1	-3.07953	2.55242
1275	Chic2	2	1	5.93372	-3.23353
1276	Srd5a3	1	1	-4.79219	1.81184
1277	Tmem165	2	1	4.11718	-2.16633
1278	Paics	1	1	-6.84607	2.85945
1279	Hopx	1	1	-5.53021	2.46412
1280	Spink2	1	1	-1.92514	1.788
1281	Igfbp7	1	1	-3.53313	3.12853
1282	Adgrl3	1	1	-0.963272	0.809017
1283	Uba6	2	1	5.94582	-3.11881
1284	Rufy3	2	1	6.66945	-1.96315
1285	Adamts3	1	1	-3.4536	0.746019
1286	Ankrd17	2	1	7.52393	-2.20551
1287	Cxcl1	2	1	6.41765	-1.4053
1288	Sdad1	2	1	4.41811	-2.437
1289	Nup54	2	1	5.98851	-3.07663
1290	Ccni	1	1	-6.60191	2.611
1291	Ccng2	1	1	-0.0351717	0.658675
1292	Paqr3	2	1	4.24651	-2.83419
1293	Lin54	2	1	7.29531	-2.49516
1294	Cops4	1	1	-3.57372	1.88483
1295	Mrps18c	1	1	-5.90637	1.04828
1296	Ptpn13	2	1	6.92081	-2.16129
1297	Aff1	2	1	6.09422	-3.01475
1298	Lrrc8b	2	1	4.58063	-2.84545
1299	Zfp326	2	1	5.95598	-2.31527
1300	Rpl5	1	1	-7.46527	3.31565
1301	Tmed5	2	1	6.62431	-2.76331
1302	Atp5k	1	1	-6.29188	1.48648
1303	Pxmp2	1	1	-4.33979	0.557652
1304	Fbrsl1	2	1	6.09871	-2.24187
1305	Hscb	1	1	-6.64898	2.84904
1306	Srrd	1	1	-5.25713	1.28268
1307	Iscu	1	1	-6.10426	1.05268
1308	Mvk	1	1	-5.30167	1.57771
1309	Trpv4	1	1	-3.38213	1.72067
1310	Gltp	1	1	-5.58982	1.61958
1311	Ankrd13a	2	1	4.62609	-3.79135
1312	1500011B03Rik	1	1	-4.70353	0.735079
1313	2210016L21Rik	1	1	-5.62224	0.78057
1314	Sppl3	2	1	4.19351	-1.31942
1315	Acads	1	1	-4.79038	1.70652
1316	Mlec	1	1	-3.5321	0.889836
1317	Dynll1	1	1	-6.86818	1.85113
1318	Gatc	1	1	-3.70694	2.05293
1319	Triap1	1	1	-4.83071	1.29696
1320	Cox6a1	1	1	-6.46416	2.04057
1321	Sirt4	1	1	-4.12409	1.52618
1322	Pxn	2	1	6.84956	-2.8242
1323	Rplp0	1	1	-7.39939	3.0392
1324	Gcn1l1	1	1	-4.88502	0.567183
1325	Rab35	2	1	5.04998	-3.01254
1326	Hspb8	2	1	8.31168	-1.67879
1327	Suds3	1	1	-5.41124	2.63654
1328	Pebp1	1	1	-6.45969	1.3486
1329	Gm10399	1	1	-3.75134	0.832072
1330	Wsb2	2	1	7.5939	-3.06658
1331	Rfc5	1	1	-4.90359	2.10565
1332	Med13l	2	1	6.18024	-1.89869
1333	Ddx54	2	1	5.06206	-3.87656
1334	Rpl6	1	1	-7.30381	3.40725
1335	Naa25	2	1	5.22724	-3.30937
1336	Erp29	1	1	-6.52529	0.898942
1337	Aldh2	1	1	-6.02526	2.80717
1338	Atxn2	2	1	6.85292	-1.9221
1339	Pptc7	2	1	7.49374	-2.07512
1340	Vps29	1	1	-6.11574	0.858141
1341	Arpc3	1	1	-7.04182	2.22043
1342	Atp2a2	2	1	5.04323	-1.94655
1343	Anapc5	1	1	-1.16968	-0.249707
1344	Rnf34	2	1	4.39069	-3.34368
1345	Psmd9	1	1	-4.73849	1.17099
1346	Diablo	1	1	-5.47934	2.03346
1347	Clip1	2	1	4.84161	-1.79182
1348	Rsrc2	2	1	6.35747	-2.40978
1349	Hcar2	2	1	6.39273	-1.38938
1350	Denr	1	1	-6.08771	0.741839
1351	Hip1r	2	1	5.57683	-1.71211
1352	Vps37b	2	1	7.77593	-2.57776
1353	Arl6ip4	1	1	-5.18863	0.896899
1354	Cdk2ap1	2	1	3.60049	-2.075
1355	Kmt5a	2	1	4.9031	-1.68514
1356	Rilpl2	1	1	-3.40741	1.35467
1357	Tmed2	1	1	-6.30227	2.20274
1358	Ddx55	1	1	-4.06562	0.416548
1359	Gtf2h3	1	1	-4.84893	2.15525
1360	Ncor2	2	1	5.19928	-1.56296
1361	Ubc	2	1	8.67669	-1.33648
1362	Aacs	1	1	-3.07812	3.44885
1363	Slc15a4	2	1	5.2948	-3.66105
1364	Ran	2	1	5.52495	-3.89723
1365	Adgrd1	1	1	-1.89529	2.48284
1366	Mrps17	1	1	-5.75965	0.68506
1367	Chchd2	1	1	-7.00622	1.76522
1368	Tpst1	1	1	-2.60462	1.58988
1369	Rabgef1	2	1	5.65466	-3.09849
1370	Tmem248	2	1	5.39421	-3.43638
1371	Sbds	2	1	5.30187	-3.69423
1372	Auts2	2	1	7.65671	-1.49651
1373	Limk1	1	1	-3.77235	3.1422
1374	Fzd9	1	1	-2.11563	2.58367
1375	Pom121	2	1	5.49402	-2.78255
1376	Por	2	1	5.10657	-3.21568
1377	Mdh2	1	1	-6.18258	2.23601
1378	Hspb1	2	1	8.414	-1.94246
1379	Ywhag	2	1	5.69083	-2.62572
1380	Dtx2	2	1	5.94264	-3.05937
1381	Polr2j	1	1	-5.11912	1.18067
1382	Orai2	1	1	-3.64857	1.59476
1383	Ift22	1	1	-5.71457	0.85984
1384	Fis1	1	1	-6.66867	1.10505
1385	Znhit1	1	1	-6.12705	0.865859
1386	Plod3	1	1	-3.36391	1.11032
1387	Ap1s1	1	1	-4.89454	1.45599
1388	Gnb2	1	1	-5.46399	2.23629
1389	Nyap1	2	1	6.54932	-2.77707
1390	Tsc22d4	2	1	7.55377	-1.54203
1391	Ppp1r35	1	1	-4.94947	0.907647
1392	Mepce	2	1	8.25828	-1.38806
1393	Zfp113	1	1	-3.58781	0.348274
1394	Cops6	1	1	-6.22257	1.52974
1395	Lamtor4	1	1	-5.5196	1.11328
1396	BC037034	1	1	-4.03268	1.69251
1397	A430033K04Rik	1	1	-3.15775	0.574124
1398	Pdgfa	1	1	-2.99892	1.88331
1399	Mafk	2	1	8.13119	-1.8991
1400	Tmem184a	1	1	-3.8603	2.32487
1401	Eif3b	2	1	4.80165	-3.71678
1402	Chst12	1	1	-3.68373	1.91819
1403	Lfng	2	1	8.43388	-1.08351
1404	Iqce	1	1	-1.88071	1.66672
1405	Sdk1	1	1	-1.42296	0.70547
1406	Wipi2	2	1	4.04435	-2.31272
1407	Fbxl18	1	1	-3.0287	0.587865
1408	Actb	2	1	4.56983	-3.1487
1409	Fscn1	2	1	5.08345	-2.58935
1410	Zdhhc4	1	1	-4.82304	1.71765
1411	Daglb	1	1	-4.72782	1.32887
1412	Rac1	2	1	5.21273	-3.82584
1413	Cyth3	2	1	5.13943	-2.26856
1414	Lmtk2	2	1	6.03838	-2.49068
1415	Tecpr1	1	1	-1.78231	1.15643
1416	Baiap2l1	2	1	6.94442	-3.11864
1417	Arpc1a	2	1	4.41775	-3.54333
1418	Arpc1b	1	1	-1.75893	2.25361
1419	Pdap1	1	1	-6.71149	1.49698
1420	Atp5j2	1	1	-6.47844	1.48726
1421	Zfp655	2	1	5.9896	-3.09406
1422	Rpl21	1	1	-7.67727	3.49102
1423	Rasl11a	1	1	-2.15955	2.70407
1424	Gtf3a	1	1	-5.96922	1.58419
1425	Polr1d	2	1	5.51334	-4.05717
1426	Pomp	1	1	-6.37719	1.16138
1427	Slc7a1	2	1	5.11116	-2.99245
1428	5930430L01Rik	1	1	-2.94002	0.535266
1429	Hmgb1	1	1	-5.52254	1.01091
1430	Gm42788	1	1	-6.34407	2.23411
1431	Alox5ap	1	1	-2.89883	3.07273
1432	Hsph1	2	1	8.76321	-1.10019
1433	Brca2	1	1	-1.92175	1.32679
1434	Gng11	2	1	7.18297	-0.911129
1435	Bet1	1	1	-5.53307	0.708589
1436	Col1a2	1	1	-1.77632	2.43208
1437	Sgce	1	1	-2.29586	1.25311
1438	Pon2	2	1	4.88197	-3.7637
1439	Sem1	1	1	-6.64212	1.51615
1440	Dlx5	2	1	5.45719	-1.19069
1441	Asns	1	1	-0.826751	0.954595
1442	C1galt1	2	1	4.19513	-1.79744
1443	Ndufa4	1	1	-6.00084	1.44458
1444	Phf14	1	1	-2.43107	0.618789
1445	2610001J05Rik	1	1	-5.62965	0.867141
1446	Mdfic	1	1	-2.72506	2.02745
1447	Tes	2	1	4.48938	-2.4762
1448	Cav2	1	1	-5.39831	2.73856
1449	Cav1	1	1	-5.11046	2.8385
1450	Met	2	1	5.1484	-2.45363
1451	Capza2	2	1	5.0774	-3.76542
1452	Gm26809	2	1	4.34536	-3.0933
1453	Gm20186	2	1	6.76254	-2.15243
1454	Lsm8	1	1	-6.06377	1.49699
1455	Ndufa5	1	1	-6.04822	0.64845
1456	Zfp800	2	1	5.56846	-2.26802
1457	Gcc1	2	1	4.90046	-2.78903
1458	Arf5	1	1	-6.15315	1.33348
1459	Hilpda	2	1	6.79746	-2.25395
1460	Calu	2	1	3.83809	-1.2758
1461	Flnc	2	1	4.78506	-2.75484
1462	Atp6v1f	1	1	-6.92472	1.62781
1463	Irf5	2	1	4.55064	-2.93278
1464	Smo	1	1	-2.5684	0.594612
1465	Ube2h	2	1	7.36246	-2.75269
1466	Cpa4	2	1	4.2788	-2.86264
1467	Slc35b4	1	1	-3.10896	1.85578
1468	Akr1b8	1	1	-1.84557	2.27481
1469	Bpgm	1	1	-3.19181	1.47525
1470	Cald1	2	1	4.87639	-2.46364
1471	Cnot4	2	1	6.76461	-3.2047
1472	1810058I24Rik	1	1	-5.01094	0.651593
1473	Fam180a	1	1	-1.65487	2.27481
1474	Ptn	1	1	-2.76107	3.30595
1475	Trim24	2	1	7.31367	-1.35865
1476	Atp6v0a4	2	1	4.2695	-2.68852
1477	D630045J12Rik	2	1	3.41141	-1.9243
1478	Zc3hav1	2	1	5.13226	-2.602
1479	Ubn2	2	1	4.54048	-1.42243
1480	Fmc1	1	1	-5.99914	1.32987
1481	Luc7l2	2	1	4.47575	-1.21314
1482	Mkrn1	1	1	-5.78233	1.51461
1483	Ndufb2	1	1	-6.52612	0.842654
1484	Braf	2	1	4.81867	-1.67963
1485	Mrps33	1	1	-5.71557	0.82962
1486	Agk	1	1	-4.87408	0.538718
1487	Ssbp1	1	1	-5.42428	0.64851
1488	Trbc2	1	1	-1.32032	1.05232
1489	Ephb6	1	1	-3.0704	1.32397
1490	Trpv6	1	1	-3.79092	1.93686
1491	Zyx	2	1	4.83259	-3.08456
1492	Arhgef5	2	1	5.78112	-2.20713
1493	Cul1	2	1	7.73792	-2.7478
1494	Ezh2	2	1	6.09492	-2.21554
1495	Zfp398	1	1	-3.94556	1.08235
1496	Tmem176b	1	1	-1.29144	1.25716
1497	Tmem176a	1	1	-1.17081	1.16028
1498	Tra2a	2	1	8.48078	-1.84156
1499	Ccdc126	1	1	-4.74092	2.13369
1500	Mpp6	2	1	5.87016	-3.06329
1501	Osbpl3	2	1	6.17503	-3.01648
1502	Hnrnpa2b1	2	1	4.1026	-2.24823
1503	Cbx3	1	1	-4.4245	0.841126
1504	Hoxa5	1	1	-2.33894	1.72988
1505	Hoxa7	1	1	-3.99969	1.5223
1506	Hibadh	1	1	-5.02516	2.8342
1507	Tax1bp1	2	1	4.77562	-1.94463
1508	Creb5	2	1	4.01004	-2.04873
1509	Znrf2	1	1	-2.23161	0.862504
1510	Lsm5	1	1	-6.32379	1.1602
1511	Fkbp9	1	1	-5.46199	1.91514
1512	Abcg2	2	1	3.94226	-1.97991
1513	Prdm5	1	1	-1.58585	0.913364
1514	Gng12	2	1	4.74387	-3.14102
1515	Gadd45a	2	1	5.90539	-2.63948
1516	Serbp1	2	1	4.42249	-3.62767
1517	Tacstd2	2	1	4.6545	-2.99493
1518	Krcc1	1	1	-5.16659	0.984034
1519	Rmnd5a	2	1	4.17669	-1.05065
1520	Chmp3	1	1	-5.21633	1.90014
1521	Kdm3a	2	1	6.69018	-2.58979
1522	Usp39	2	1	6.01865	-3.44385
1523	Rnf181	1	1	-4.25012	1.93814
1524	Vamp8	1	1	-5.70842	2.02175
1525	Mat2a	2	1	6.22138	-2.76016
1526	Capg	1	1	-4.79716	3.1823
1527	Tgoln1	2	1	7.7337	-1.65225
1528	Kcmf1	2	1	6.57394	-3.20321
1529	Tmsb10	2	1	5.55546	-3.98858
1530	Suclg1	1	1	-5.63578	1.60209
1531	Eva1a	2	1	6.54155	-3.17613
1532	Hk2	2	1	7.47157	-2.12963
1533	Wbp1	1	1	-5.3156	1.63294
1534	Dctn1	1	1	-3.05615	1.94165
1535	Mthfd2	2	1	4.96507	-3.2974
1536	Tet3	2	1	4.44279	-1.3495
1537	Dguok	1	1	-5.54316	0.86629
1538	Nagk	1	1	-5.0273	2.11053
1539	Cyp26b1	1	1	-3.13105	3.49308
1540	Spr	1	1	-4.72552	1.72609
1541	Rab11fip5	2	1	7.61295	-1.4426
1542	Cct7	1	1	-6.58017	1.76518
1543	Fam136a	1	1	-5.53734	1.96869
1544	Snrpg	1	1	-7.67955	3.15588
1545	Pcyox1	1	1	-3.51466	2.35483
1546	Tia1	1	1	-2.37105	0.520685
1547	Pcbp1	2	1	5.93123	-3.72896
1548	Snrnp27	1	1	-5.35558	1.35332
1549	Gmcl1	1	1	-4.5752	0.742446
1550	Nfu1	1	1	-5.00786	1.04364
1551	Antxr1	1	1	-0.956015	0.640746
1552	Cnbp	1	1	-6.85345	2.00739
1553	Podxl2	1	1	-3.69507	0.389464
1554	Chchd6	1	1	-5.42758	1.25917
1555	Zxdc	2	1	7.67416	-1.82457
1556	Lsm3	1	1	-3.71715	1.45317
1557	Slc6a6	2	1	7.39866	-1.42784
1558	Mrps25	1	1	-5.7158	2.07193
1559	Prickle2	2	1	6.68748	-1.5696
1560	Adamts9	2	1	7.22774	-2.1345
1561	Suclg2	1	1	-3.66137	3.19247
1562	Uba3	2	1	5.02846	-2.06374
1563	Arl6ip5	2	1	7.15781	-3.30698
1564	Mitf	1	1	-3.57702	3.06887
1565	Foxp1	2	1	4.00536	-1.04655
1566	Eif4e3	1	1	-3.76993	1.93512
1567	Rybp	2	1	7.65067	-2.27929
1568	Ppp4r2	2	1	5.1658	-2.88245
1569	Chl1	1	1	-1.41305	1.91453
1570	Sumf1	1	1	-3.39375	1.50419
1571	Bhlhe40	2	1	7.62327	-1.15397
1572	Lmcd1	1	1	-3.14611	3.27212
1573	Oxtr	1	1	-3.41726	2.32355
1574	Srgap3	1	1	-1.56117	0.863044
1575	Gt(ROSA)26Sor	2	1	5.81793	-2.72259
1576	Camk1	1	1	-4.10752	1.57464
1577	Tada3	1	1	-5.1322	1.43787
1578	Arpc4	1	1	-6.55693	1.30305
1579	Jagn1	1	1	-4.29672	1.79863
1580	Il17re	1	1	-3.03743	1.40693
1581	Il17rc	1	1	-5.4008	2.12941
1582	Emc3	1	1	-5.47504	0.818204
1583	Brk1	1	1	-5.83939	1.54911
1584	Irak2	1	1	-2.12899	0.986722
1585	Sec13	1	1	-6.18663	1.26105
1586	Raf1	1	1	-2.58179	1.78411
1587	Rpl32	1	1	-7.74014	3.23332
1588	2023-03-08	1	1	-4.26914	1.2137
1589	Zfp422	1	1	-1.53547	1.35937
1590	Cxcl12	1	1	-2.4218	2.98438
1591	Gm7292	2	1	3.95776	-2.19944
1592	Zfp637	1	1	-4.67525	0.976569
1593	Hnrnpf	2	1	6.00293	-3.57525
1594	Adipor2	2	1	5.56472	-3.03584
1595	Erc1	2	1	5.55513	-2.56471
1596	Wnk1	2	1	5.56598	-1.58647
1597	Il17ra	2	1	6.66247	-2.87217
1598	Atp6v1e1	1	1	-5.6821	1.23584
1599	Mical3	2	1	6.8535	-2.00008
1600	Tuba8	2	1	7.34335	-2.82822
1601	Usp18	1	1	-3.99975	2.92162
1602	M6pr	1	1	-3.99973	2.99823
1603	C1s1	1	1	-1.00083	0.649047
1604	Emg1	1	1	-6.6497	1.95947
1605	Phb2	1	1	-6.49695	2.07478
1606	Ptpn6	1	1	-5.9144	0.832171
1607	Grcc10	1	1	-5.99469	0.832072
1608	Atn1	2	1	7.81955	-1.46132
1609	Eno2	2	1	6.42252	-2.21913
1610	Spsb2	2	1	8.04551	-1.30613
1611	Tpi1	1	1	-5.5898	2.13377
1612	Ptms	1	1	-5.42087	2.72092
1613	Mlf2	1	1	-5.97458	1.71282
1614	Cops7a	1	1	-5.04166	2.17038
1615	Pianp	1	1	-2.09654	1.73002
1616	Chd4	2	1	6.01349	-1.99879
1617	Gapdh	1	1	-6.86847	2.10651
1618	Mrpl51	1	1	-5.27995	0.622721
1619	Tnfrsf1a	1	1	-3.04745	2.15828
1620	Cd9	1	1	-4.38218	3.33535
1621	Ntf3	1	1	-1.04518	2.61976
1622	Ndufa9	1	1	-6.35924	1.57552
1623	Ccnd2	1	1	-1.00427	0.884882
1624	Tead4	2	1	5.02958	-3.25129
1625	Clec2d	2	1	4.57435	-3.26491
1626	2310001H17Rik	2	1	5.2242	-2.84363
1627	Gabarapl1	2	1	6.60563	-1.24044
1628	Ybx3	2	1	3.50942	-1.97709
1629	Smim10l1	1	1	-4.54795	0.718131
1630	Lrp6	1	1	-0.76089	0.650439
1631	Mansc1	1	1	-1.07938	0.765042
1632	Dusp16	2	1	7.79195	-1.51044
1633	Gpr19	1	1	-2.92251	1.43318
1634	Cdkn1b	1	1	-1.62334	0.610269
1635	Emp1	2	1	7.73713	-2.90861
1636	H2afj	1	1	-5.94227	0.507949
1637	Arhgdib	1	1	-2.28131	2.61692
1638	Mgst1	1	1	-2.01325	2.05499
1639	Aebp2	2	1	5.77887	-2.73348
1640	Ldhb	1	1	-5.38574	0.589075
1641	Etnk1	2	1	5.4734	-2.08027
1642	Etfrf1	1	1	-5.52892	1.55371
1643	Kras	2	1	5.4596	-3.44711
1644	Bhlhe41	1	1	-2.95886	3.0238
1645	Fgfr1op2	1	1	-4.61797	1.1017
1646	Med21	1	1	-5.92429	0.822729
1647	Mrps35	1	1	-4.8983	1.31518
1648	Pthlh	1	1	-1.06821	2.65794
1649	Far2	1	1	-2.34015	2.90756
1650	Dennd5b	2	1	7.04364	-1.13675
1651	Amn1	1	1	-2.47652	0.659105
1652	2810474O19Rik	1	1	-0.764079	0.84908
1653	Ndufa3	1	1	-6.18969	0.569783
1654	Rps9	1	1	-7.45302	3.0931
1655	Leng8	2	1	4.43516	-2.74105
1656	Cdc42ep5	1	1	-5.33052	1.16215
1657	Eps8l1	2	1	5.75714	-3.4297
1658	Cox6b2	1	1	-1.78286	1.58327
1659	Tmem238	1	1	-5.66536	1.19695
1660	Rpl28	1	1	-7.72425	3.26166
1661	Ube2s	2	1	7.55372	-2.88926
1662	Ccdc106	1	1	-1.39746	0.773807
1663	Peg3	1	1	-1.39266	0.54186
1664	Zfp954	2	1	5.85977	-2.70389
1665	Zfp329	1	1	-2.49349	0.597345
1666	Rps5	1	1	-7.60893	3.4632
1667	Chmp2a	1	1	-6.30519	1.21416
1668	Ube2m	1	1	-6.53665	1.43464
1669	Selenow	1	1	-6.66729	1.81627
1670	Nop53	1	1	-7.23292	3.23899
1671	Ehd2	1	1	-4.43176	2.13105
1672	Napa	1	1	-4.98144	2.40513
1673	Ccdc9	2	1	7.10154	-2.55243
1674	Bbc3	2	1	8.70698	-1.04836
1675	Sae1	1	1	-4.71734	2.35677
1676	Ap2s1	1	1	-5.41062	0.516927
1677	Calm3	1	1	-4.99999	2.26647
1678	Ppp5c	1	1	-5.29246	1.89959
1679	Psg16	1	1	-1.84483	0.865698
1680	Mill1	2	1	6.29678	-1.99094
1681	Mypop	1	1	-3.4036	1.54204
1682	Dmpk	1	1	-2.78184	3.35175
1683	Snrpd2	1	1	-6.82519	1.65341
1684	Eml2	1	1	-5.6396	2.10617
1685	Opa3	2	1	5.55125	-3.18742
1686	Fosb	2	1	8.85563	-1.14496
1687	Ercc1	1	1	-5.81042	0.697515
1688	Klc3	1	1	-5.21917	2.07024
1689	Mark4	2	1	7.86419	-1.565
1690	Exoc3l2	1	1	-5.03068	2.26255
1691	Bloc1s3	1	1	-5.23667	0.727084
1692	Trappc6a	1	1	-5.98475	1.09908
1693	Ppp1r37	1	1	-4.70674	2.36638
1694	Gemin7	1	1	-4.58203	1.48557
1695	Zfp296	2	1	8.54996	-1.03486
1696	Clasrp	1	1	-5.47341	2.20016
1697	Relb	2	1	5.31574	-2.93603
1698	Apoc1	1	1	-5.87167	2.2571
1699	Apoe	1	1	-2.94805	1.75774
1700	Nectin2	2	1	7.72695	-1.8096
1701	Bcam	1	1	-3.9664	2.21137
1702	Pvr	2	1	6.02707	-2.8798
1703	Plaur	2	1	4.97721	-3.12797
1704	Irgq	2	1	4.68787	-2.59797
1705	Pinlyp	2	1	4.50982	-2.53221
1706	Ethe1	2	1	7.07568	-3.5366
1707	Phldb3	2	1	7.62784	-1.47662
1708	Lypd3	2	1	6.33977	-3.29803
1709	Rps19	1	1	-7.73939	3.51826
1710	Arhgef1	1	1	-3.59812	2.73059
1711	Rabac1	1	1	-5.48237	2.31281
1712	Dedd2	2	1	8.29457	-1.87081
1713	Erf	2	1	8.06329	-1.36411
1714	Pafah1b3	1	1	-5.96817	1.03746
1715	Lipe	2	1	7.10127	-2.2315
1716	B3gnt8	1	1	-4.68724	1.05617
1717	Exosc5	1	1	-5.05649	0.9925
1718	Tgfb1	2	1	7.66187	-0.837261
1719	Axl	1	1	-2.35985	2.95023
1720	Cyp2s1	1	1	-3.65696	2.39081
1721	Cyp2b10	1	1	-1.42048	2.8571
1722	BC026762	2	1	8.75448	-1.04595
1723	Snrpa	1	1	-5.13802	1.69658
1724	Itpkc	2	1	6.90716	-2.92171
1725	Ltbp4	1	1	-2.77765	1.75307
1726	Blvrb	1	1	-6.42818	1.96353
1727	Sertad3	2	1	8.47716	-1.1054
1728	Sertad1	2	1	8.6498	-1.28429
1729	Akt2	2	1	4.3227	-2.62612
1730	Zfp974	1	1	-2.15487	1.09123
1731	Psmc4	1	1	-6.71887	1.71142
1732	Fcgbp	1	1	-3.09972	3.16158
1733	Fbl	2	1	5.50229	-3.95037
1734	Timm50	1	1	-5.67302	1.75595
1735	Supt5	2	1	4.57319	-1.33755
1736	Rps16	1	1	-7.67865	3.45024
1737	Zfp36	2	1	8.86937	-1.12026
1738	Samd4b	2	1	6.03862	-3.33547
1739	Fbxo17	1	1	-1.89649	2.02873
1740	Mrps12	1	1	-5.3658	1.38272
1741	Nfkbib	2	1	6.51526	-2.46555
1742	Sirt2	1	1	-6.81286	2.87832
1743	Ech1	1	1	-5.80001	1.95133
1744	Lgals7	1	1	-7.11847	2.43899
1745	Actn4	2	1	6.59814	-2.32006
1746	Eif3k	1	1	-7.06077	2.99086
1747	Spint2	1	1	-3.18181	2.19184
1748	Ppp1r14a	1	1	-1.7133	0.852026
1749	Dpf1	1	1	-1.61429	0.722713
1750	Sipa1l3	1	1	-3.32363	2.98326
1751	Zfp30	1	1	-1.55841	1.28292
1752	Zfp568	2	1	8.03389	-1.52755
1753	Capns1	2	1	4.99127	-3.8489
1754	Gm26810	2	1	7.81733	-1.50476
1755	Tbcb	1	1	-6.09476	0.949008
1756	Polr2i	1	1	-5.4111	0.864469
1757	Clip3	1	1	-0.78334	1.12539
1758	Psenen	1	1	-5.38695	1.49984
1759	Cox6b1	1	1	-6.44629	1.61622
1760	Tmem147	1	1	-5.9043	0.595684
1761	Sbsn	2	1	4.47724	-3.43761
1762	Dmkn	2	1	4.90418	-4.02873
1763	Usf2	1	1	-3.32123	1.51218
1764	Fxyd3	1	1	-6.06341	1.41073
1765	Gpi1	1	1	-7.18203	3.09126
1766	Kctd15	1	1	-3.14167	1.64131
1767	Pepd	1	1	-4.86258	3.16879
1768	Cebpg	2	1	7.49198	-2.76167
1769	Cebpa	2	1	7.77558	-2.38107
1770	Pdcd5	1	1	-6.21865	0.977347
1771	Plekhf1	2	1	7.65436	-1.62805
1772	Etfb	1	1	-5.15825	0.874961
1773	Zfp719	1	1	-4.89034	0.467206
1774	Clec11a	1	1	-1.70238	1.29553
1775	Josd2	1	1	-5.4092	0.457197
1776	Emc10	1	1	-5.31781	1.43518
1777	Myh14	2	1	4.76162	-1.49406
1778	Nup62	2	1	6.89263	-2.96471
1779	Akt1s1	1	1	-4.48712	0.470043
1780	Ptov1	1	1	-5.50226	1.75456
1781	Ap2a1	1	1	-3.52797	1.30986
1782	Rras	1	1	-5.37484	2.36586
1783	Prrg2	1	1	-5.17945	1.95322
1784	Fcgrt	1	1	-1.21731	0.686903
1785	Rps11	1	1	-7.68199	3.30181
1786	Rpl13a	1	1	-7.34214	3.44445
1787	Pih1d1	1	1	-5.01429	0.373715
1788	Snrnp70	1	1	-2.06866	0.0845259
1789	Ntf5	1	1	-3.23212	1.74915
1790	Ftl1	1	1	-7.60587	3.36263
1791	Ppp1r15a	2	1	8.43324	-1.85249
1792	Bcat2	1	1	-3.83065	1.82988
1793	Sphk2	1	1	-3.59826	2.04503
1794	Rpl18	1	1	-7.38588	3.48619
1795	Cyth2	2	1	5.39213	-3.68394
1796	Kdelr1	1	1	-6.51924	2.80295
1797	Emp3	1	1	-1.47392	0.435433
1798	Ldha	1	1	-6.68827	2.00855
1799	Spty2d1	2	1	8.23303	-1.94293
1800	Gas2	1	1	-1.86675	1.64102
1801	Nipa2	2	1	6.10008	-2.49796
1802	Atp10a	1	1	-1.18238	2.64998
1803	Snrpn	1	1	-1.35132	1.24174
1804	Klf13	2	1	7.88991	-1.9763
1805	Mcee	1	1	-5.70373	0.84686
1806	Tm2d3	1	1	-5.57626	1.56162
1807	Selenos	1	1	-5.34017	1.93821
1808	Synm	1	1	-2.88774	2.78777
1809	Igf1r	2	1	4.29859	-1.27616
1810	Arrdc4	2	1	3.61666	-2.04678
1811	Chd2	2	1	6.37139	-2.72819
1812	Slco3a1	2	1	3.94068	-2.02582
1813	Akap13	2	1	6.34139	-2.60532
1814	Aen	2	1	5.34053	-3.5121
1815	Mfge8	1	1	-2.58937	2.57118
1816	Anpep	1	1	-2.17156	1.92405
1817	Idh2	1	1	-5.07241	2.57309
1818	Sema4b	2	1	6.61618	-2.84895
1819	Ngrn	1	1	-5.15432	0.631102
1820	Vps33b	1	1	-4.31772	1.86062
1821	Furin	2	1	6.24314	-2.42851
1822	Crtc3	2	1	4.88482	-2.18739
1823	Iqgap1	2	1	7.07633	-2.33539
1824	Sec11a	1	1	-6.19788	1.78721
1825	Rps17	1	1	-7.57923	2.89986
1826	Homer2	2	1	6.1221	-2.86952
1827	Fam103a1	1	1	-5.64165	1.25035
1828	Tlnrd1	2	1	5.69705	-2.94268
1829	Mesd	1	1	-5.01145	0.925923
1830	Fah	1	1	-5.40635	2.44272
1831	Rab38	2	1	4.2949	-2.93508
1832	Prss23	2	1	4.97009	-3.27177
1833	Picalm	2	1	4.50908	-2.67836
1834	Crebzf	2	1	5.22881	-2.75622
1835	Tmem126b	1	1	-5.01019	1.4397
1836	Ccdc90b	1	1	-4.23348	0.838702
1837	Pcf11	2	1	6.67072	-2.2655
1838	Ndufc2	1	1	-5.85986	1.39998
1839	Aamdc	1	1	-5.59212	0.552632
1840	Rsf1	2	1	7.12403	-1.79738
1841	Clns1a	1	1	-5.2202	1.88256
1842	Pak1	2	1	6.44533	-3.00681
1843	Acer3	2	1	4.58711	-3.05137
1844	Wnt11	2	1	6.81221	-3.16884
1845	Gm26705	1	1	-1.82649	1.85942
1846	Serpinh1	1	1	-3.33512	2.30017
1847	Rps3	1	1	-7.52109	3.32334
1848	Spcs2	1	1	-5.38662	1.15624
1849	Ucp2	1	1	-0.848435	0.805632
1850	Mrpl48	1	1	-5.34177	0.674128
1851	Rab6a	2	1	7.50103	-2.32154
1852	Stard10	1	1	-5.65387	1.99395
1853	Lamtor1	1	1	-5.57047	1.28826
1854	Rnf121	2	1	8.05477	-1.52556
1855	Nup98	2	1	6.84923	-2.30777
1856	Pgap2	1	1	-5.47551	1.10348
1857	Rhog	2	1	5.71252	-3.32886
1858	Stim1	2	1	4.85669	-1.69455
1859	Trim12c	1	1	-4.08111	0.468085
1860	Fam160a2	1	1	-3.31724	1.89485
1861	Cavin3	1	1	-5.71291	1.15714
1862	Smpd1	1	1	-5.14102	2.25552
1863	Arfip2	1	1	-4.64476	0.962672
1864	Timm10b	1	1	-5.24975	0.816929
1865	Taf10	1	1	-6.81103	1.62744
1866	Ppfibp2	2	1	4.25034	-2.2527
1867	Eif3f	1	1	-7.1131	3.27243
1868	Lmo1	1	1	-5.67485	2.39816
1869	Rpl27a	1	1	-7.75719	3.38048
1870	Akip1	1	1	-4.26534	0.875695
1871	Scube2	1	1	-3.01131	3.31155
1872	Ipo7	2	1	6.95962	-2.70284
1873	Adm	2	1	4.97672	-2.77999
1874	Eif4g2	2	1	5.04768	-2.18647
1875	Dkk3	1	1	-3.57398	2.294
1876	Mical2	2	1	5.93823	-2.30406
1877	Tead1	2	1	4.60541	-2.74602
1878	Arntl	2	1	7.93919	-1.84367
1879	Far1	2	1	5.36634	-2.23399
1880	Rras2	2	1	5.28234	-3.25631
1881	Copb1	1	1	-2.34058	-0.238284
1882	Psma1	1	1	-5.94688	1.26685
1883	1110004F10Rik	1	1	-4.86972	0.95602
1884	Rps13	1	1	-7.67222	3.30615
1885	Xylt1	2	1	4.73956	-1.42112
1886	Rps15a	1	1	-7.59269	3.26864
1887	Arl6ip1	1	1	-4.58276	1.52027
1888	Smg1	2	1	7.04856	-1.71737
1889	Itpripl2	1	1	-3.64207	2.32949
1890	Coq7	1	1	-5.053	0.845626
1891	Tmc7	2	1	4.11911	-2.76626
1892	Dcun1d3	2	1	6.66098	-3.04634
1893	Tmem159	1	1	-5.06668	1.75508
1894	Crym	1	1	-0.45655	0.721817
1895	Uqcrc2	1	1	-6.25971	2.34053
1896	Eef2k	1	1	-3.24029	2.21167
1897	Cdr2	2	1	6.20144	-2.87001
1898	Mettl9	1	1	-5.81533	2.10991
1899	Otoa	2	1	8.09063	-1.23427
1900	Gga2	1	1	-2.09816	0.711176
1901	Ndufab1	1	1	-5.85626	1.78455
1902	Rbbp6	2	1	6.29729	-2.51394
1903	Arhgap17	2	1	5.95364	-3.18814
1904	Nsmce1	1	1	-5.87283	1.29136
1905	Il4ra	2	1	5.06397	-2.92716
1906	Tufm	1	1	-6.54697	2.05564
1907	Bola2	1	1	-6.84199	1.67988
1908	Mapk3	1	1	-5.3129	2.24925
1909	Ypel3	1	1	-4.4839	0.753904
1910	Aldoa	1	1	-6.75364	2.08705
1911	Ino80e	1	1	-4.60951	0.964981
1912	Tmem219	1	1	-6.37669	1.61548
1913	Mvp	2	1	6.62533	-1.11347
1914	Zfp771	1	1	-4.42874	0.763486
1915	Dctpp1	1	1	-5.63747	0.798667
1916	Zfp747	2	1	7.83467	-1.63527
1917	Zfp688	1	1	-4.18185	0.9887
1918	Bcl7c	1	1	-6.53293	1.88461
1919	Fbxl19	1	1	-3.32622	0.302388
1920	Orai3	1	1	-4.83959	1.32429
1921	Stx4a	1	1	-5.84086	2.1752
1922	Vkorc1	1	1	-6.10688	2.10787
1923	Bckdk	1	1	-4.49194	1.13499
1924	Prss8	2	1	7.80367	-2.42129
1925	Fus	1	1	-0.590933	-0.99759
1926	Gm26690	1	1	-2.2817	2.06003
1927	Pycard	1	1	-4.7308	0.843645
1928	Armc5	2	1	4.68141	-2.35175
1929	Bag3	2	1	8.39691	-1.57078
1930	Fgfr2	2	1	5.111	-2.25611
1931	Nsmce4a	1	1	-5.12721	2.08722
1932	Tacc2	2	1	4.22531	-1.13802
1933	Htra1	1	1	-4.31778	2.35073
1934	2310057M21Rik	2	1	5.69909	-3.14579
1935	Pstk	1	1	-5.64581	0.836713
1936	Ikzf5	2	1	4.83189	-1.87991
1937	Bub3	1	1	-4.00188	2.23471
1938	Oat	2	1	4.95682	-3.29044
1939	Zranb1	2	1	6.01793	-2.35287
1940	Bccip	1	1	-6.71412	1.43419
1941	Dhx32	2	1	4.83188	-3.27106
1942	Ptpre	2	1	4.17564	-2.86582
1943	Glrx3	1	1	-6.55554	2.04234
1944	Ppp2r2d	2	1	6.96363	-1.59927
1945	Bnip3	1	1	-5.68594	2.40021
1946	Echs1	1	1	-5.64417	2.11468
1947	Urah	2	1	5.39363	-3.66554
1948	Bet1l	2	1	5.54313	-3.02352
1949	Ric8a	1	1	-4.16168	1.92833
1950	Sirt3	1	1	-4.80464	0.791423
1951	Psmd13	1	1	-5.91491	1.51224
1952	Ifitm5	1	1	-1.85667	2.39881
1953	Ifitm2	1	1	-5.86084	1.42483
1954	Ifitm1	1	1	-4.52759	0.570579
1955	Ifitm3	1	1	-2.88452	3.15495
1956	Pkp3	2	1	5.19822	-2.95819
1957	Ano9	1	1	-3.26109	0.437102
1958	Rnh1	2	1	5.16763	-3.79453
1959	Hras	1	1	-5.82161	2.04469
1960	Tmem80	1	1	-5.29806	1.20476
1961	Eps8l2	2	1	6.7469	-2.34216
1962	Taldo1	1	1	-6.6114	1.97897
1963	Gatd1	1	1	-5.85488	0.572276
1964	Rplp2	1	1	-7.72934	3.18728
1965	Cracr2b	1	1	-4.846	2.1523
1966	Cd151	1	1	-3.92428	2.77953
1967	Dusp8	2	1	8.05901	-1.39403
1968	Ctsd	1	1	-2.85854	1.69439
1969	Mrpl23	1	1	-6.90116	2.20629
1970	Cd81	1	1	-1.6701	0.129146
1971	Cdkn1c	2	1	8.50566	-1.14496
1972	Phlda2	2	1	7.10519	-2.01589
1973	Cars	2	1	5.23217	-3.34582
1974	Dhcr7	1	1	-3.72194	2.35426
1975	Oraov1	1	1	-4.75075	0.32852
1976	H60c	1	1	-1.3452	-0.00874491
1977	Ppp1r14c	1	1	-5.57469	2.61695
1978	Zbtb2	2	1	8.03902	-2.00351
1979	Armt1	1	1	-3.0859	0.442202
1980	Esr1	1	1	-1.35596	1.05029
1981	Cnksr3	2	1	5.29354	-3.00916
1982	Tab2	2	1	5.20096	-1.79718
1983	Samd5	1	1	-0.936438	0.696096
1984	Fbxo30	2	1	6.91645	-2.33649
1985	Utrn	2	1	4.23117	-1.32154
1986	Stx11	2	1	6.34885	-1.457
1987	Sf3b5	1	1	-5.28195	1.46923
1988	Plagl1	2	1	3.82538	-2.16427
1989	Ltv1	2	1	5.04787	-2.95398
1990	Aig1	1	1	-3.88555	3.29092
1991	Hivep2	2	1	7.46354	-2.27973
1992	Adgrg6	1	1	-2.6651	3.21275
1993	Vta1	1	1	-5.11891	1.03905
1994	Cited2	1	1	-2.77078	3.05751
1995	Abracl	1	1	-6.77204	2.00166
1996	Nhsl1	2	1	5.28132	-1.56269
1997	Hebp2	1	1	-4.76928	0.552968
1998	Perp	1	1	-4.353	3.39177
1999	Tnfaip3	2	1	6.37907	-1.94439
[truncated: 2,259 more rows]
