# Supplementary material for: Single cell analysis of transcriptome and open chromatin reveals the dynamics of hair follicle stem cell aging
Source: Front Aging. 2023 Jul 3;4:1192149. doi: 10.3389/fragi.2023.1192149 (PMC10350644; doi:10.3389/fragi.2023.1192149)
Supplement: Supplementary file 5 [file Table4.XLSX]

## Sheet: Sheet1
	p_val	avg_log2FC	pct.1	pct.2	p_val_adj
Gdf10	3.01964e-117	1.3915	0.496	0.001	5.75906e-113
Gm10076	3.67103e-117	1.701	0.843	0.076	7.00138e-113
Tnc	7.62413e-102	1.43993	0.626	0.03	1.45407e-97
Gstp1	8.92602e-98	1.15732	0.704	0.055	1.70237e-93
Sorbs2	4.1491e-97	1.13383	0.478	0.009	7.91316e-93
Pi15	1.57388e-93	1.54322	0.591	0.031	3.00171e-89
Ucp2	1.55604e-92	2.85305	0.887	0.148	2.96768e-88
Bgn	1.81017e-90	1.42837	0.522	0.02	3.45237e-86
Skint4	1.49937e-89	0.573945	0.374	0	2.8596e-85
Samd5	1.02724e-77	1.12254	0.635	0.059	1.95916e-73
Myo1b	2.18103e-72	0.779544	0.452	0.021	4.15965e-68
Acp5	9.73205e-69	0.933719	0.609	0.065	1.8561e-64
Gm8797	3.96774e-68	1.53835	0.852	0.201	7.56728e-64
Pdlim4	3.96728e-67	0.784858	0.478	0.032	7.56639e-63
Mafb	1.87563e-63	1.03336	0.539	0.049	3.5772e-59
Ism1	4.49789e-63	1.32579	0.73	0.128	8.57838e-59
Gm10600	1.25755e-60	0.581266	0.304	0.006	2.39839e-56
Cmah	5.36721e-60	0.948056	0.278	0.003	1.02363e-55
Gja1	9.71645e-59	2.38154	0.583	0.078	1.85312e-54
C1s1	2.3681e-57	0.505685	0.313	0.009	4.51644e-53
Nrg1	2.51874e-57	1.04479	0.304	0.008	4.80374e-53
Them5	4.39758e-57	1.46057	0.539	0.065	8.38707e-53
Flrt3	1.20788e-56	1.41427	0.6	0.081	2.30367e-52
Gpc6	3.89571e-55	0.647402	0.452	0.038	7.42991e-51
Eif3j2	7.74533e-52	0.597633	0.443	0.039	1.47719e-47
C2cd4b	3.56293e-51	1.08122	0.278	0.008	6.79523e-47
Egln1	3.28645e-50	0.924936	0.652	0.115	6.26791e-46
Pdlim3	4.13816e-50	1.2958	0.557	0.078	7.89229e-46
Sox4	9.01233e-50	0.830874	0.296	0.012	1.71883e-45
Slc15a1	1.03762e-49	0.591067	0.383	0.028	1.97896e-45
Hmcn1	1.80681e-49	1.65546	0.904	0.358	3.44594e-45
Ccnd2	3.0492e-49	1.2191	0.765	0.18	5.81544e-45
Slc7a8	5.21886e-49	0.684021	0.287	0.011	9.9534e-45
Lrat	6.16295e-48	0.541603	0.2	0	1.1754e-43
Hnrnpa0	1.47912e-47	1.41629	0.896	0.457	2.82097e-43
Car12	5.55393e-47	0.873767	0.4	0.037	1.05925e-42
Dpysl3	1.27792e-43	0.417669	0.209	0.003	2.43725e-39
Dbi	9.9575e-43	1.99247	0.991	0.807	1.8991e-38
Spon2	1.59073e-42	0.516523	0.391	0.039	3.03385e-38
Tmem176b	2.17447e-42	0.711318	0.548	0.091	4.14715e-38
Col16a1	8.71422e-42	1.02756	0.574	0.113	1.66198e-37
Nppc	1.52433e-41	2.4055	0.513	0.083	2.90721e-37
Uba52	4.91532e-41	1.23324	0.974	0.785	9.37449e-37
Acad9	2.36007e-40	0.772252	0.617	0.131	4.50113e-36
Selenop	4.62168e-40	1.05935	0.687	0.171	8.81447e-36
Serpinb11	1.2015e-39	-2.67682	0	0.733	2.29151e-35
Rcn1	4.4922e-39	0.662969	0.522	0.09	8.56752e-35
Postn	5.9399e-39	-1.28172	0.991	1	1.13286e-34
Hba-a1	7.75874e-39	0.896716	0.383	0.043	1.47975e-34
Chd3	2.67439e-38	0.61524	0.47	0.07	5.1006e-34
Ppic	1.14879e-37	0.619849	0.53	0.098	2.19098e-33
Pappa	1.64502e-37	0.388986	0.183	0.003	3.13739e-33
Kalrn	1.72715e-37	0.306495	0.217	0.008	3.29402e-33
Gm12166	1.86015e-37	0.283044	0.183	0.003	3.54768e-33
Cst6	2.50462e-37	1.20385	0.722	0.198	4.77681e-33
Cnn3	2.74633e-37	0.507934	0.374	0.042	5.23779e-33
Fam46a	3.12141e-37	0.761625	0.391	0.049	5.95316e-33
Dapl1	3.50489e-37	0.652959	0.374	0.042	6.68453e-33
Serpinb2	3.59412e-37	-2.25124	0.026	0.721	6.8547e-33
Inhbb	3.63761e-36	0.71473	0.47	0.075	6.93765e-32
Dhrs9	1.04811e-35	0.375062	0.148	0	1.99895e-31
Scrg1	2.56715e-35	0.874574	0.365	0.044	4.89607e-31
Antxr1	5.27547e-35	0.570123	0.357	0.042	1.00614e-30
Scand1	1.30617e-34	0.961139	0.878	0.439	2.49113e-30
Nceh1	1.35778e-34	0.298808	0.191	0.006	2.58956e-30
Ociad2	1.42789e-34	0.345222	0.287	0.024	2.72327e-30
Adgrl3	2.54621e-33	0.596952	0.409	0.06	4.85613e-29
Sesn3	2.83379e-33	0.778979	0.548	0.122	5.4046e-29
Barx2	3.28706e-33	1.3375	0.904	0.609	6.26909e-29
Rps28	7.31534e-33	-0.862841	0.983	0.99	1.39518e-28
Ramp1	1.95379e-32	0.342467	0.2	0.009	3.72628e-28
Ampd3	2.28809e-32	0.615321	0.47	0.088	4.36384e-28
Shisa2	2.01077e-31	1.38046	0.904	0.556	3.83495e-27
Col1a1	2.83734e-31	0.522634	0.183	0.007	5.41138e-27
Ybx3	5.34623e-31	1.09972	0.913	0.658	1.01963e-26
Abi3bp	8.35144e-31	0.512106	0.174	0.006	1.59279e-26
Abcc3	2.08003e-30	0.258757	0.165	0.005	3.96703e-26
Anxa8	3.46307e-30	-1.2915	0.696	0.964	6.60478e-26
Mif	4.32378e-30	1.08716	0.974	0.836	8.24631e-26
Il11ra1	5.97962e-30	1.32404	0.922	0.665	1.14043e-25
Krt71	8.74681e-30	0.457844	0.183	0.008	1.66819e-25
Frmd4a	9.33036e-30	0.295522	0.209	0.013	1.77949e-25
Stk39	1.22235e-29	0.348669	0.261	0.024	2.33127e-25
Fam19a5	2.45957e-29	0.277003	0.174	0.007	4.69089e-25
Fhl2	5.03738e-29	0.364196	0.278	0.029	9.60728e-25
Casc4	5.59419e-29	0.298738	0.304	0.036	1.06692e-24
Heg1	3.31204e-28	0.680641	0.461	0.096	6.31673e-24
Upb1	3.66826e-28	0.828437	0.652	0.206	6.9961e-24
Agl	4.07815e-28	0.447556	0.357	0.054	7.77785e-24
Ak1	5.23026e-28	0.546129	0.496	0.112	9.97516e-24
Mbd2	6.77826e-28	0.768885	0.696	0.248	1.29275e-23
Sostdc1	1.05938e-27	1.5953	0.748	0.297	2.02046e-23
Nfix	2.36029e-27	0.926726	0.93	0.878	4.50154e-23
Celsr1	2.85569e-27	0.600614	0.504	0.118	5.44637e-23
Nptx1	3.34031e-27	0.319329	0.183	0.01	6.37063e-23
Amotl1	5.13503e-27	0.835343	0.548	0.149	9.79353e-23
Irx4	9.26551e-27	0.706758	0.574	0.163	1.76712e-22
Sfrp1	1.03933e-26	1.52011	0.974	0.899	1.98221e-22
Sncg	1.66988e-26	-1.56733	0.113	0.662	3.18479e-22
Gclc	1.80644e-26	1.28834	0.6	0.206	3.44524e-22
Rps21	1.91192e-26	-0.583553	1	0.998	3.64642e-22
Pdzd2	2.20931e-26	0.81057	0.565	0.155	4.21359e-22
Fam213a	2.62699e-26	-1.30773	0.061	0.609	5.01019e-22
Epcam	3.33073e-26	-1.37834	0.913	0.969	6.35238e-22
Ryk	4.15355e-26	0.815562	0.852	0.401	7.92165e-22
Dsg2	6.97535e-26	0.489905	0.391	0.074	1.33034e-21
Xist	7.61326e-26	1.09782	1	0.89	1.452e-21
Ecm1	7.82084e-26	-1.2499	0.704	0.907	1.49159e-21
Matn2	9.89902e-26	0.827433	0.652	0.239	1.88794e-21
Rbp1	2.66235e-25	0.448064	0.348	0.058	5.07763e-21
Tgm5	4.18698e-25	-1.20565	0.27	0.814	7.98542e-21
Sox21	4.27831e-25	0.306477	0.165	0.009	8.1596e-21
Slc39a8	4.34718e-25	-1.32266	0.252	0.733	8.29095e-21
Bok	4.72083e-25	-1.42666	0.609	0.886	9.00357e-21
Id1	5.85442e-25	-1.96123	0.722	0.906	1.11656e-20
Selenom	8.27664e-25	0.77219	0.713	0.263	1.57852e-20
Celsr2	1.08899e-24	0.729074	0.591	0.182	2.07692e-20
Smpdl3a	1.27346e-24	0.665343	0.557	0.159	2.42874e-20
Lars2	1.28024e-24	0.88181	0.583	0.175	2.44167e-20
Psap	3.62302e-24	0.783545	0.965	0.903	6.90983e-20
Dclk1	3.90569e-24	0.555371	0.209	0.019	7.44894e-20
Capns2	4.27257e-24	1.0011	0.887	0.589	8.14865e-20
Rpl26	4.63256e-24	-0.641456	0.974	0.988	8.83522e-20
Lancl1	5.03909e-24	0.803206	0.757	0.334	9.61056e-20
Emp1	5.09489e-24	-1.47574	0.678	0.931	9.71697e-20
Sardh	5.46752e-24	0.660937	0.6	0.196	1.04277e-19
Zfp329	1.06005e-23	0.380479	0.313	0.049	2.02174e-19
Vsir	1.72399e-23	0.511054	0.426	0.095	3.28798e-19
Plk2	2.08405e-23	0.65092	0.322	0.054	3.9747e-19
Atp1a1	2.14544e-23	1.15158	0.939	0.846	4.09178e-19
Krt25	2.35223e-23	0.265807	0.104	0.001	4.48618e-19
Tnik	3.04903e-23	0.32891	0.217	0.022	5.81512e-19
Adtrp	3.29348e-23	0.329381	0.27	0.038	6.28133e-19
Id3	5.12253e-23	-1.56496	0.887	0.976	9.7697e-19
Lgals3	5.15757e-23	-1.29127	0.791	0.976	9.83652e-19
Gsn	6.19962e-23	1.1855	0.983	0.932	1.18239e-18
Hist1h2bc	7.16465e-23	0.633133	0.365	0.075	1.36644e-18
Mt2	8.34027e-23	-1.69877	0.583	0.902	1.59066e-18
Npnt	1.00577e-22	1.07676	0.522	0.162	1.9182e-18
Marcks	1.06982e-22	0.916556	0.817	0.415	2.04036e-18
Smim1	1.13107e-22	0.420956	0.383	0.08	2.15717e-18
Insig2	1.50288e-22	0.78366	0.67	0.273	2.86629e-18
Ogt	1.5853e-22	0.784292	0.67	0.244	3.02348e-18
Fscn1	2.86078e-22	0.810355	0.548	0.169	5.45608e-18
Sytl2	4.13126e-22	0.254575	0.122	0.004	7.87914e-18
Sfn	5.32698e-22	-1.53794	0.974	0.997	1.01596e-17
Afdn	8.51704e-22	0.966536	0.93	0.709	1.62437e-17
Ephx2	9.74282e-22	0.373932	0.322	0.06	1.85815e-17
Sema3f	1.29851e-21	0.408652	0.287	0.046	2.47652e-17
Atp8a2	1.60165e-21	0.479941	0.452	0.116	3.05467e-17
Large2	2.00291e-21	0.61084	0.565	0.185	3.81994e-17
Erh	2.27727e-21	0.677517	0.565	0.202	4.34321e-17
Cdh13	4.27206e-21	-1.07887	0.313	0.733	8.14768e-17
Fgfbp1	4.72888e-21	-1.63085	0.061	0.554	9.01891e-17
Itm2a	5.29191e-21	0.353321	0.304	0.053	1.00927e-16
Sphkap	5.54773e-21	0.37918	0.139	0.008	1.05806e-16
Ctsd	1.08362e-20	0.915267	0.913	0.766	2.06669e-16
Timp3	1.08806e-20	-0.923247	0.348	0.826	2.07514e-16
2610524H06Rik	4.38487e-20	0.252363	0.252	0.038	8.36282e-16
Cpe	6.85531e-20	0.935703	0.713	0.325	1.30745e-15
Hsp90aa1	8.74205e-20	-1.06035	0.965	0.991	1.66728e-15
Lbh	1.2131e-19	0.566232	0.33	0.07	2.31362e-15
Decr1	1.59757e-19	0.405467	0.426	0.111	3.04689e-15
Cbs	1.63145e-19	0.337502	0.33	0.067	3.1115e-15
Gas1	1.73308e-19	1.03142	0.939	0.834	3.30532e-15
Gnmt	4.32894e-19	0.356961	0.174	0.017	8.25616e-15
Ndrg1	4.80767e-19	-1.55087	0.591	0.852	9.16919e-15
Rbm3	5.1329e-19	0.685499	0.948	0.824	9.78946e-15
Pycard	5.24586e-19	0.706601	0.635	0.265	1.00049e-14
Fst	5.79189e-19	-2.03371	0.443	0.818	1.10463e-14
Grik1	6.32543e-19	-0.940897	0.122	0.598	1.20639e-14
Hist1h1c	7.22173e-19	0.789222	0.357	0.086	1.37733e-14
Itgb8	8.2071e-19	0.435104	0.487	0.145	1.56526e-14
Nr4a1	1.21706e-18	-1.57943	0.722	0.893	2.32118e-14
Gm42418	1.4187e-18	1.98132	1	0.972	2.70574e-14
Atp1b3	2.18798e-18	0.821591	0.861	0.566	4.17292e-14
Arhgef3	2.5043e-18	0.312887	0.287	0.055	4.7762e-14
Cdk2ap1	4.86154e-18	0.672917	0.73	0.391	9.27193e-14
Smco4	4.98832e-18	0.482875	0.443	0.133	9.51372e-14
Rpl22l1	5.05025e-18	0.675555	0.965	0.886	9.63185e-14
Cers6	5.59684e-18	0.264595	0.243	0.04	1.06743e-13
Cd9	5.88771e-18	-0.543387	0.991	0.996	1.1229e-13
Cdkn1a	6.09473e-18	-1.3064	0.53	0.816	1.16239e-13
Mcl1	6.33723e-18	-1.06723	0.783	0.893	1.20864e-13
Ptprs	6.53969e-18	0.691652	0.8	0.453	1.24725e-13
Aqp3	6.70689e-18	-0.882471	0.957	0.998	1.27914e-13
Vgll4	7.36616e-18	0.659906	0.652	0.275	1.40487e-13
Tob1	7.5027e-18	-1.22494	0.739	0.897	1.43092e-13
Slc23a2	7.64986e-18	0.511574	0.33	0.079	1.45898e-13
1810058I24Rik	1.0301e-17	0.780866	0.765	0.465	1.9646e-13
Krt42	2.04677e-17	0.4861	0.122	0.008	3.90361e-13
Pnisr	2.05166e-17	0.731893	0.774	0.402	3.91292e-13
Phactr2	2.26876e-17	0.328653	0.27	0.051	4.32698e-13
Prr7	2.57088e-17	0.26185	0.243	0.041	4.90318e-13
Psmc3ip	2.63898e-17	0.324493	0.278	0.055	5.03307e-13
Sdc4	2.96267e-17	-1.00032	0.991	0.997	5.65041e-13
Krt6a	3.04406e-17	-1.50992	0.722	0.882	5.80563e-13
Rab21	3.22688e-17	0.623428	0.783	0.384	6.15431e-13
Usp2	4.6008e-17	-1.20433	0.217	0.6	8.77465e-13
Tpm2	5.04001e-17	0.765052	0.687	0.364	9.61232e-13
Fabp5	5.61493e-17	1.19069	0.409	0.124	1.07088e-12
Cdkn1b	6.73927e-17	0.698492	0.661	0.295	1.28531e-12
Ier3	8.15956e-17	-1.40169	0.843	0.961	1.55619e-12
Fam53b	1.0433e-16	0.350829	0.313	0.071	1.98977e-12
Lgr4	1.0616e-16	0.669328	0.765	0.389	2.02469e-12
Klf10	1.12468e-16	-1.33699	0.522	0.745	2.14498e-12
Casp1	1.52966e-16	0.270595	0.2	0.029	2.91737e-12
Crispld1	1.72896e-16	0.261037	0.2	0.029	3.29747e-12
Nog	1.73478e-16	-0.955165	0.096	0.508	3.30857e-12
Gm10260	1.75194e-16	-0.679065	0.009	0.417	3.34131e-12
Lhx2	2.08225e-16	0.694131	0.965	0.842	3.97127e-12
Eid1	2.36495e-16	0.666621	0.887	0.603	4.51043e-12
Hmga1	2.92096e-16	0.338441	0.322	0.077	5.57085e-12
Arglu1	3.08048e-16	0.684139	0.817	0.444	5.87509e-12
Eef1a1	3.48914e-16	-0.434382	1	1	6.65449e-12
Arpc1b	3.68991e-16	0.735823	0.87	0.552	7.03739e-12
Trabd2b	4.9635e-16	0.709801	0.739	0.381	9.46639e-12
Phyh	5.75675e-16	0.531752	0.487	0.171	1.09793e-11
Mtss1	6.84865e-16	0.423877	0.374	0.104	1.30617e-11
Eif3j1	7.47569e-16	-0.786828	0.157	0.541	1.42576e-11
Lamp2	8.81611e-16	0.652338	0.93	0.878	1.68141e-11
Ramp3	1.05252e-15	0.257619	0.13	0.012	2.00736e-11
Alox12e	1.12315e-15	0.359009	0.122	0.01	2.14207e-11
Itih5	1.19661e-15	0.349535	0.13	0.012	2.28217e-11
Maff	1.55215e-15	-1.42905	0.383	0.697	2.96026e-11
Hebp2	1.69707e-15	0.341807	0.417	0.127	3.23665e-11
Cck	2.14283e-15	-1.70126	0.235	0.626	4.0868e-11
Suco	2.28641e-15	0.634614	0.678	0.323	4.36064e-11
Bloc1s1	2.52352e-15	0.511323	0.504	0.188	4.81286e-11
Aga	2.90185e-15	0.294479	0.27	0.058	5.53441e-11
Phgdh	3.64718e-15	0.353356	0.304	0.074	6.95591e-11
Fam84a	3.93668e-15	0.352685	0.165	0.021	7.50804e-11
Hmgn3	4.35219e-15	0.45257	0.357	0.101	8.3005e-11
H2afj	5.57592e-15	0.633859	0.774	0.434	1.06344e-10
Slc26a2	6.05311e-15	0.396555	0.357	0.098	1.15445e-10
Sik1	6.09429e-15	-0.864898	0.435	0.729	1.1623e-10
Mylip	6.58931e-15	0.287162	0.313	0.078	1.25671e-10
Crls1	6.66406e-15	0.306227	0.296	0.071	1.27097e-10
Maf	6.71937e-15	0.909976	0.765	0.455	1.28152e-10
Sntb2	6.98913e-15	0.482574	0.539	0.215	1.33297e-10
Arid5b	7.00746e-15	-0.875932	0.678	0.845	1.33646e-10
Neat1	8.02904e-15	-0.871937	0.983	0.995	1.5313e-10
Wtip	8.43046e-15	0.365462	0.365	0.107	1.60786e-10
Erbin	8.99952e-15	0.661595	0.652	0.324	1.71639e-10
Mafk	9.35802e-15	-0.938035	0.365	0.654	1.78476e-10
Cntln	1.19049e-14	0.296417	0.209	0.037	2.27051e-10
Col18a1	1.68853e-14	0.769957	0.878	0.697	3.22036e-10
Crot	1.91797e-14	0.429712	0.504	0.191	3.65796e-10
Tppp3	2.72224e-14	0.376045	0.226	0.044	5.19185e-10
Csrnp1	2.88042e-14	-1.05237	0.609	0.794	5.49354e-10
Gpsm2	2.97492e-14	0.603882	0.757	0.422	5.67376e-10
Uqcrq	2.98403e-14	0.601299	0.87	0.633	5.69113e-10
Purb	3.02529e-14	0.576722	0.904	0.656	5.76983e-10
Slc25a4	3.28892e-14	0.65545	0.783	0.487	6.27263e-10
S100a10	4.08765e-14	-0.716617	0.965	0.985	7.79597e-10
Igfbp4	4.29908e-14	0.593538	0.47	0.173	8.1992e-10
Man2a1	4.31459e-14	0.473501	0.539	0.224	8.22878e-10
Dmkn	5.26797e-14	-0.774106	0.983	0.992	1.00471e-09
Nrbp2	5.86872e-14	0.636942	0.757	0.398	1.11928e-09
Snhg12	7.40366e-14	-0.711183	0.296	0.635	1.41203e-09
Eya2	7.79844e-14	0.337925	0.339	0.097	1.48732e-09
Itgb6	8.56922e-14	0.583068	0.391	0.134	1.63432e-09
Jdp2	8.92228e-14	0.251736	0.287	0.069	1.70166e-09
Zfp362	9.52661e-14	0.303172	0.365	0.107	1.81692e-09
Rxra	1.21006e-13	0.484547	0.574	0.245	2.30783e-09
Steap4	1.21271e-13	0.427656	0.417	0.142	2.31288e-09
Arrdc4	1.28872e-13	0.334514	0.304	0.08	2.45784e-09
Tcf7l1	1.34324e-13	0.378031	0.417	0.142	2.56183e-09
Trim41	1.425e-13	0.310651	0.304	0.082	2.71776e-09
Ar	1.52583e-13	0.351278	0.4	0.129	2.91007e-09
Adrb2	1.54986e-13	0.268217	0.209	0.04	2.95589e-09
Creb5	1.95287e-13	0.755077	0.678	0.374	3.72452e-09
Atrx	1.96071e-13	0.653937	0.896	0.589	3.73946e-09
Cpt1a	2.00917e-13	0.344333	0.357	0.108	3.83189e-09
Tdg	2.2803e-13	0.298421	0.365	0.111	4.34899e-09
Ptgs2	2.41353e-13	-1.71401	0.113	0.474	4.60309e-09
Gstm2	2.5624e-13	0.349526	0.409	0.133	4.88701e-09
Gjb2	2.72702e-13	0.363334	0.113	0.011	5.20098e-09
Krt24	2.73225e-13	-0.76871	0.548	0.89	5.21096e-09
Palmd	2.84197e-13	0.602587	0.896	0.718	5.4202e-09
Gpx8	3.14851e-13	0.266292	0.296	0.076	6.00485e-09
Sirpa	3.45674e-13	0.383864	0.513	0.196	6.5927e-09
B3glct	3.80547e-13	0.252259	0.226	0.047	7.25779e-09
Svil	3.90902e-13	0.376502	0.496	0.18	7.45529e-09
Fxyd3	3.94586e-13	0.48495	1	0.987	7.52554e-09
B4galnt1	4.04001e-13	0.253645	0.243	0.054	7.70511e-09
Ttc14	4.35782e-13	0.531324	0.539	0.226	8.31124e-09
Mt1	4.37596e-13	-1.35676	0.974	0.986	8.34584e-09
Ddx6	4.7762e-13	0.562973	0.8	0.525	9.10917e-09
Gclm	4.80481e-13	0.713554	0.678	0.408	9.16373e-09
Atpif1	4.83857e-13	0.579063	0.878	0.742	9.22811e-09
Arf5	5.26468e-13	0.51089	0.957	0.859	1.00408e-08
Ltbp4	5.36207e-13	0.709744	0.835	0.638	1.02265e-08
Fbln1	6.01806e-13	-0.724222	0.426	0.75	1.14776e-08
Eif1	6.21352e-13	-0.447427	1	0.999	1.18504e-08
Rsrp1	7.94924e-13	0.65241	0.93	0.806	1.51608e-08
Pou3f1	7.95509e-13	0.936329	0.574	0.277	1.5172e-08
Map1b	8.00223e-13	0.333284	0.252	0.061	1.52619e-08
Plin2	8.21908e-13	0.452315	0.426	0.154	1.56754e-08
Spred1	8.71543e-13	0.46654	0.574	0.269	1.66221e-08
Plxdc1	8.97893e-13	0.343903	0.348	0.107	1.71246e-08
Zfp282	9.21623e-13	0.303694	0.339	0.1	1.75772e-08
Rpl37a	9.99082e-13	-0.358081	1	0.994	1.90545e-08
Tmed3	1.00526e-12	0.512916	0.635	0.32	1.91723e-08
Sash1	1.05823e-12	0.263559	0.27	0.067	2.01825e-08
Npepl1	1.31281e-12	0.370909	0.487	0.188	2.5038e-08
Cep164	1.35856e-12	0.368695	0.374	0.121	2.59105e-08
Ndufa7	1.38141e-12	0.525387	0.887	0.618	2.63462e-08
Scd2	1.46628e-12	0.29076	0.261	0.065	2.7965e-08
Gpc4	1.5375e-12	0.425112	0.574	0.248	2.93233e-08
Ece1	1.56834e-12	0.490774	0.765	0.434	2.99113e-08
Ppp1r2	1.66883e-12	-0.915582	0.635	0.763	3.1828e-08
Bcl11a	1.69985e-12	0.434301	0.452	0.171	3.24196e-08
Hoxb4	1.82012e-12	0.423207	0.339	0.105	3.47133e-08
Cenpb	1.82057e-12	0.603932	0.826	0.61	3.47219e-08
Cyp4b1	1.87253e-12	-0.730466	0.122	0.449	3.57129e-08
Sdk1	1.88945e-12	0.304289	0.174	0.031	3.60355e-08
Asap2	2.00434e-12	0.348678	0.304	0.087	3.82269e-08
Cuedc1	2.12149e-12	0.398772	0.504	0.199	4.0461e-08
Gm11361	2.21017e-12	-0.52408	0	0.318	4.21523e-08
Hspb8	2.33516e-12	-0.966729	0.643	0.851	4.45361e-08
Clasrp	2.375e-12	0.605263	0.713	0.407	4.52961e-08
Isoc1	2.51773e-12	0.442832	0.565	0.265	4.80181e-08
Fzd7	2.62721e-12	0.513906	0.652	0.322	5.01062e-08
Dclre1a	2.67064e-12	0.252117	0.191	0.038	5.09345e-08
H2-Q6	2.68305e-12	0.387688	0.357	0.116	5.11712e-08
Nlrp10	2.80515e-12	0.352608	0.217	0.048	5.34998e-08
Col4a2	3.16189e-12	0.331689	0.33	0.101	6.03035e-08
1500011K16Rik	3.2049e-12	0.390437	0.487	0.197	6.11238e-08
Mat2b	3.65902e-12	0.396333	0.6	0.27	6.97848e-08
Ptk7	3.66597e-12	0.491276	0.617	0.305	6.99174e-08
Cnpy2	3.74263e-12	0.489179	0.67	0.338	7.13795e-08
Smo	3.91756e-12	0.311161	0.53	0.209	7.47157e-08
Ltbp3	4.10385e-12	0.597352	0.757	0.485	7.82686e-08
Prnp	4.10581e-12	-0.677334	0.704	0.842	7.83061e-08
Slc38a2	5.09422e-12	-0.692631	1	1	9.7157e-08
Magi1	5.33303e-12	0.267747	0.296	0.084	1.01712e-07
Cyr61	5.41038e-12	-1.5257	0.635	0.863	1.03187e-07
Lrp6	6.32756e-12	0.595183	0.687	0.402	1.20679e-07
Ier5l	6.96192e-12	0.648488	0.504	0.213	1.32778e-07
Fzd2	7.01597e-12	0.609501	0.948	0.816	1.33809e-07
2010107E04Rik	7.27623e-12	0.491367	0.887	0.698	1.38772e-07
Irx2	7.34682e-12	0.672795	0.809	0.546	1.40119e-07
Kitl	7.45248e-12	0.287122	0.287	0.079	1.42134e-07
Atp5l	8.81555e-12	0.530424	0.913	0.875	1.6813e-07
Mxd4	1.00009e-11	0.60133	0.8	0.543	1.90737e-07
Ndufc2	1.08359e-11	0.486188	0.809	0.517	2.06662e-07
Fam46b	1.26912e-11	-0.873457	0.026	0.334	2.42046e-07
Fundc2	1.45627e-11	0.502879	0.704	0.413	2.77739e-07
Upf3b	1.55984e-11	0.389155	0.496	0.209	2.97493e-07
Krt14	1.56144e-11	-0.790279	0.965	0.996	2.97799e-07
Lias	1.57123e-11	0.298646	0.374	0.124	2.99665e-07
Akt1	1.65561e-11	0.397258	0.617	0.293	3.15757e-07
Apoe	1.66291e-11	0.554244	1	0.999	3.1715e-07
Ank3	1.79874e-11	0.251677	0.304	0.092	3.43055e-07
Top2b	1.87614e-11	0.525044	0.67	0.376	3.57818e-07
Rnmt	2.02919e-11	0.27591	0.296	0.089	3.87008e-07
Ypel3	2.05087e-11	0.498142	0.73	0.408	3.91142e-07
Cnpy3	2.10292e-11	0.426268	0.452	0.181	4.01068e-07
Eci2	2.12078e-11	0.325223	0.383	0.133	4.04475e-07
Mmp14	2.36659e-11	0.536086	0.661	0.352	4.51357e-07
Rnaset2a	2.37876e-11	0.418272	0.539	0.248	4.53677e-07
Rpl13a	2.59115e-11	-0.509082	0.922	0.942	4.94184e-07
Nudt14	2.74232e-11	0.324014	0.47	0.189	5.23015e-07
Dzip1l	2.9091e-11	0.263828	0.243	0.064	5.54823e-07
Ptk2	3.11418e-11	0.314582	0.391	0.14	5.93937e-07
Myc	3.1452e-11	-1.04631	0.53	0.77	5.99853e-07
Knop1	3.19361e-11	0.29128	0.313	0.098	6.09085e-07
Slc7a6	3.2129e-11	0.423322	0.591	0.272	6.12764e-07
Sel1l	4.12082e-11	0.288118	0.417	0.154	7.85923e-07
Myof	4.34486e-11	0.438266	0.67	0.336	8.28653e-07
Srek1	4.41859e-11	0.534007	0.661	0.355	8.42714e-07
Emp3	4.44874e-11	0.319613	0.357	0.121	8.48463e-07
Crlf1	4.92355e-11	-0.688539	0.165	0.482	9.39019e-07
Cers4	4.99744e-11	0.42342	0.426	0.167	9.53112e-07
Rpl13	5.43024e-11	-0.327052	0.991	1	1.03565e-06
Maged2	5.48192e-11	0.252999	0.278	0.08	1.04551e-06
Ssbp2	5.52081e-11	0.342959	0.478	0.199	1.05293e-06
Tle1	5.91185e-11	0.365815	0.461	0.184	1.12751e-06
Tet2	6.03506e-11	0.353441	0.426	0.166	1.15101e-06
Pdzk1ip1	6.18487e-11	-0.790725	0.339	0.607	1.17958e-06
Fam114a2	6.31823e-11	0.414774	0.609	0.298	1.20501e-06
Tpm1	6.56174e-11	0.728535	0.835	0.61	1.25145e-06
Golim4	6.56444e-11	0.57693	0.922	0.857	1.25197e-06
Bnc1	6.93811e-11	0.406604	0.513	0.245	1.32324e-06
D3Ertd254e	6.97266e-11	0.32557	0.235	0.061	1.32983e-06
Serf1	7.31227e-11	0.415777	0.557	0.259	1.3946e-06
Arhgef19	7.46777e-11	0.344069	0.357	0.125	1.42425e-06
Cox14	7.46992e-11	0.490353	0.739	0.454	1.42466e-06
Prdx2	7.72806e-11	0.518329	0.861	0.721	1.4739e-06
Adgrg1	8.12932e-11	0.317176	0.417	0.154	1.55042e-06
Irf6	8.61899e-11	-0.814288	0.565	0.742	1.64381e-06
Psma5	8.74381e-11	0.404484	0.696	0.377	1.66762e-06
Lmo1	8.95114e-11	0.592762	0.904	0.78	1.70716e-06
Gas6	1.02904e-10	0.613364	0.861	0.719	1.96259e-06
Gm973	1.03686e-10	0.572198	0.722	0.425	1.97751e-06
Avpi1	1.05134e-10	-0.961537	0.478	0.697	2.00512e-06
Ssr2	1.10075e-10	0.425586	0.696	0.416	2.09935e-06
Tax1bp1	1.112e-10	0.492458	0.974	0.912	2.12081e-06
Rps27l	1.15056e-10	0.484992	0.93	0.801	2.19435e-06
Ctnnb1	1.18508e-10	0.4494	0.983	0.897	2.26018e-06
Erp29	1.2062e-10	0.447328	0.687	0.377	2.30047e-06
Tbce	1.24665e-10	0.339517	0.296	0.092	2.3776e-06
Kcnh1	1.31097e-10	0.307997	0.261	0.076	2.50028e-06
Pkp1	1.31501e-10	0.52614	0.6	0.318	2.50799e-06
Zc3h13	1.32285e-10	0.402969	0.53	0.24	2.52293e-06
Atxn1	1.3255e-10	0.482246	0.73	0.447	2.528e-06
Psmd4	1.37963e-10	0.426988	0.739	0.471	2.63123e-06
Dab2ip	1.38341e-10	0.292937	0.435	0.169	2.63844e-06
Ttll7	1.43071e-10	0.271253	0.165	0.033	2.72865e-06
Mindy2	1.51087e-10	0.293088	0.522	0.221	2.88153e-06
Sap30l	1.63083e-10	0.377319	0.435	0.18	3.11031e-06
Picalm	1.87089e-10	0.571856	0.765	0.496	3.56817e-06
Tnrc6c	1.90392e-10	0.520669	0.765	0.451	3.63116e-06
Pdcd4	1.90548e-10	0.511857	0.678	0.374	3.63413e-06
Hif1a	1.92468e-10	0.748515	0.817	0.609	3.67075e-06
Ovol1	2.02321e-10	-1.23095	0.157	0.433	3.85867e-06
Srp14	2.10689e-10	0.563996	0.783	0.544	4.01826e-06
Echdc2	2.16198e-10	0.323598	0.339	0.116	4.12334e-06
Dcxr	2.21515e-10	0.279158	0.443	0.171	4.22474e-06
Tcf7l2	2.31225e-10	0.682568	0.835	0.652	4.40991e-06
Hspb1	2.52223e-10	-0.922752	0.983	0.995	4.8104e-06
Nedd4	2.57103e-10	0.515482	0.904	0.836	4.90347e-06
Gfra2	2.57543e-10	0.435596	0.339	0.118	4.91186e-06
Txndc5	2.59258e-10	0.346236	0.522	0.235	4.94457e-06
Ezr	2.6167e-10	-0.702268	0.704	0.835	4.99057e-06
Rassf1	2.68288e-10	-0.843971	0.513	0.702	5.11679e-06
Ifi27l2a	2.71475e-10	0.561412	0.209	0.053	5.17758e-06
Rplp0	2.9635e-10	0.366071	0.991	0.999	5.65199e-06
Cyhr1	2.98691e-10	0.342494	0.522	0.234	5.69664e-06
Col7a1	3.06053e-10	0.509298	0.609	0.309	5.83705e-06
Tsnax	3.36039e-10	0.34711	0.557	0.266	6.40893e-06
Hspa8	3.43717e-10	-0.647134	0.991	0.994	6.55538e-06
Cox6c	3.44853e-10	0.401916	0.965	0.902	6.57704e-06
Braf	3.59497e-10	0.351636	0.47	0.198	6.85632e-06
Id4	3.72954e-10	0.872838	0.713	0.471	7.11298e-06
Rpl39	3.90615e-10	-0.354069	0.983	0.995	7.4498e-06
Rnf121	4.11546e-10	-0.62199	0.122	0.399	7.84901e-06
Ppdpf	4.1232e-10	0.334156	0.574	0.271	7.86376e-06
Ctsz	4.3764e-10	0.343136	0.609	0.284	8.34667e-06
AC160336.1	4.42206e-10	-1.04312	0.078	0.354	8.43376e-06
Cdv3	4.53491e-10	-0.772808	0.852	0.857	8.64899e-06
Nr2c2	4.67491e-10	0.30513	0.357	0.129	8.91599e-06
Rps29	4.67791e-10	-0.281337	1	0.996	8.9217e-06
Ufl1	4.76454e-10	0.352096	0.339	0.12	9.08692e-06
Brd1	4.88088e-10	0.435603	0.609	0.33	9.30882e-06
Smad4	5.02402e-10	0.32815	0.522	0.24	9.58181e-06
Ackr4	5.13451e-10	0.503794	0.504	0.251	9.79253e-06
Msx1	5.14726e-10	0.253377	0.165	0.035	9.81685e-06
Atox1	5.47689e-10	0.537042	0.87	0.723	1.04455e-05
Kmt5a	5.95148e-10	0.378254	0.522	0.246	1.13507e-05
Cap1	5.99367e-10	-0.59257	0.417	0.607	1.14311e-05
Cxcl16	6.09611e-10	-0.843008	0.452	0.636	1.16265e-05
Gtf2h5	6.27835e-10	0.444968	0.643	0.355	1.19741e-05
Tma7	6.43911e-10	0.472859	0.8	0.581	1.22807e-05
Ctbp2	7.37729e-10	0.340891	0.435	0.177	1.407e-05
Mcrip1	7.44649e-10	0.381019	0.591	0.309	1.42019e-05
Rflnb	7.72707e-10	0.747217	0.852	0.653	1.47371e-05
Minos1	7.98339e-10	0.453098	0.87	0.692	1.52259e-05
Grem1	8.56935e-10	-0.676292	0.522	0.826	1.63435e-05
Clip4	8.62358e-10	0.26313	0.252	0.076	1.64469e-05
Acp1	8.91191e-10	0.348722	0.574	0.281	1.69968e-05
Nbdy	8.99315e-10	0.274886	0.435	0.178	1.71517e-05
Abca1	9.29183e-10	0.411608	0.452	0.206	1.77214e-05
Psmb5	9.35892e-10	0.431152	0.835	0.541	1.78493e-05
Fis1	9.9308e-10	0.504259	0.739	0.458	1.894e-05
Bptf	1.07375e-09	0.405828	0.704	0.413	2.04785e-05
Prpf4b	1.09008e-09	0.482598	0.713	0.424	2.079e-05
4931406C07Rik	1.11564e-09	0.265559	0.296	0.098	2.12775e-05
2810474O19Rik	1.13871e-09	0.634653	0.47	0.235	2.17175e-05
Vps37b	1.15253e-09	-0.906299	0.443	0.657	2.1981e-05
Cul5	1.15595e-09	0.281215	0.435	0.175	2.20462e-05
Sec61b	1.2354e-09	0.475784	0.774	0.547	2.35615e-05
Fzd6	1.25615e-09	0.281835	0.348	0.128	2.39574e-05
Ctdspl	1.28242e-09	0.315873	0.487	0.214	2.44582e-05
Cdc42bpa	1.32544e-09	0.264534	0.409	0.16	2.52788e-05
Susd2	1.42165e-09	0.520004	0.374	0.16	2.71136e-05
Tlk1	1.44654e-09	0.304299	0.461	0.197	2.75884e-05
Cbx3	1.48188e-09	0.453667	0.748	0.502	2.82624e-05
Son	1.70364e-09	0.540114	0.896	0.824	3.24919e-05
Tsg101	1.72784e-09	0.392605	0.557	0.294	3.29534e-05
Smim13	1.80078e-09	0.260691	0.339	0.122	3.43445e-05
H3f3a	1.85401e-09	0.326728	1	0.987	3.53597e-05
Smc6	1.9078e-09	0.455771	0.643	0.378	3.63856e-05
Ifi27	1.97253e-09	0.454929	0.748	0.501	3.76202e-05
S100a1	2.01376e-09	0.577364	0.73	0.523	3.84065e-05
Lmna	2.06775e-09	-0.647542	0.991	0.999	3.9436e-05
Thoc7	2.09655e-09	0.435905	0.635	0.366	3.99855e-05
Zfand5	2.20365e-09	0.667228	0.791	0.572	4.2028e-05
Cd164	2.25812e-09	0.407835	0.687	0.401	4.30668e-05
Txn1	2.36338e-09	-0.944897	0.939	0.939	4.50745e-05
Abcc5	2.50722e-09	0.346405	0.357	0.139	4.78177e-05
Lars	2.6267e-09	0.251165	0.409	0.163	5.00964e-05
Adra2a	2.79158e-09	-0.769059	0.035	0.297	5.3241e-05
Phyhipl	2.79184e-09	-0.564713	0.052	0.319	5.32461e-05
Zfp771	2.87141e-09	0.331725	0.461	0.206	5.47634e-05
Atp5f1	2.92083e-09	0.445668	0.861	0.703	5.57061e-05
G0s2	3.04794e-09	-1.06179	0	0.244	5.81303e-05
Cyb5a	3.06127e-09	0.488958	0.765	0.485	5.83845e-05
Jmjd1c	3.26515e-09	0.382168	0.557	0.284	6.2273e-05
Epha1	3.42442e-09	0.384191	0.435	0.196	6.53105e-05
Gga2	3.57507e-09	0.366185	0.365	0.151	6.81837e-05
Armcx1	3.67188e-09	0.256398	0.235	0.069	7.00302e-05
Ap2s1	3.71076e-09	0.355689	0.548	0.275	7.07717e-05
Lrp12	3.71608e-09	0.339731	0.443	0.197	7.08731e-05
Akap9	3.78833e-09	0.448993	0.609	0.324	7.2251e-05
Rpl38	3.84864e-09	-0.317125	0.983	0.99	7.34012e-05
Prelid1	3.88912e-09	0.399412	0.704	0.44	7.41732e-05
Anxa2	4.0099e-09	-0.492175	0.965	0.99	7.64768e-05
Bnc2	4.16581e-09	0.404341	0.661	0.358	7.94503e-05
Mrpl54	4.39611e-09	0.440966	0.565	0.32	8.38426e-05
Uap1	4.71234e-09	-0.921762	0.296	0.538	8.98738e-05
Ubn2	4.73159e-09	0.397757	0.565	0.294	9.02409e-05
Snrpe	4.93814e-09	0.423694	0.852	0.646	9.41802e-05
Ppp2r5c	4.95955e-09	0.399333	0.53	0.264	9.45885e-05
Ephb6	5.08685e-09	0.414712	0.73	0.467	9.70164e-05
Arpc1a	5.1075e-09	0.395728	0.696	0.413	9.74102e-05
Elob	5.47679e-09	0.410469	0.904	0.79	0.000104453
Cd34	5.63697e-09	-0.577645	0.904	0.955	0.000107508
Mrps33	5.65149e-09	0.417647	0.591	0.318	0.000107785
Eif5a	5.68281e-09	-0.435203	0.93	0.979	0.000108383
Zfp945	5.81025e-09	0.25787	0.191	0.05	0.000110813
Ppib	5.85928e-09	0.387509	0.93	0.853	0.000111748
Man1a2	5.93937e-09	0.260797	0.548	0.252	0.000113276
Tbx1	6.12469e-09	0.618701	0.887	0.722	0.00011681
Csnk2a2	6.12558e-09	0.329118	0.417	0.187	0.000116827
Arvcf	6.61529e-09	0.368485	0.513	0.235	0.000126167
Epha2	6.79633e-09	-0.806888	0.348	0.585	0.00012962
Asxl2	6.87544e-09	0.261155	0.33	0.12	0.000131128
Rps20	6.96185e-09	0.354515	0.991	0.991	0.000132776
Fam92a	6.96683e-09	0.288994	0.452	0.201	0.000132871
Ston2	7.61291e-09	0.284148	0.209	0.06	0.000145194
Cox5b	7.85624e-09	0.444715	0.835	0.708	0.000149834
Ssu72	8.12882e-09	0.373387	0.47	0.229	0.000155033
Tmf1	8.45654e-09	0.301464	0.522	0.243	0.000161283
Rhoc	8.46043e-09	0.373514	0.496	0.245	0.000161357
Adcy1	8.9022e-09	0.307443	0.235	0.072	0.000169783
Pxdc1	9.02693e-09	-0.927377	0.687	0.822	0.000172162
Nectin1	9.13354e-09	0.466058	0.739	0.462	0.000174195
Mrps26	9.13689e-09	0.266784	0.435	0.188	0.000174259
Pfn2	9.16158e-09	-0.588542	0.435	0.671	0.00017473
Mmp2	9.31697e-09	0.355554	0.2	0.056	0.000177693
Ccng2	9.46963e-09	0.316419	0.278	0.096	0.000180605
Fam208a	9.63051e-09	0.332078	0.478	0.217	0.000183673
Psma7	9.64745e-09	0.40726	0.774	0.576	0.000183996
Itpr3	1.0118e-08	0.412425	0.774	0.541	0.00019297
Lor	1.01801e-08	0.25216	0.217	0.065	0.000194155
Nrep	1.02311e-08	0.338853	0.357	0.147	0.000195127
Srebf2	1.02734e-08	-0.586276	0.417	0.619	0.000195935
Irx5	1.03988e-08	0.456082	0.843	0.635	0.000198326
Plp2	1.05858e-08	-0.48641	0.861	0.899	0.000201893
Bod1l	1.06953e-08	0.329458	0.548	0.274	0.000203981
Cenpv	1.08997e-08	0.269593	0.322	0.12	0.00020788
Keap1	1.09464e-08	0.395999	0.513	0.254	0.000208769
Tnfrsf12a	1.11438e-08	-0.815573	0.713	0.823	0.000212534
Fndc3a	1.14656e-08	0.319587	0.374	0.152	0.000218672
Mrpl57	1.15781e-08	0.304796	0.443	0.2	0.000220818
Dtx3	1.17103e-08	0.362098	0.461	0.212	0.000223339
Ndufa3	1.19162e-08	0.42647	0.748	0.449	0.000227266
Gda	1.26389e-08	0.284943	0.383	0.162	0.000241049
Stox2	1.27317e-08	0.362556	0.443	0.207	0.00024282
Slc39a6	1.32876e-08	0.400861	0.391	0.171	0.000253422
Kcnma1	1.34095e-08	0.288039	0.2	0.056	0.000255747
4833420G17Rik	1.38673e-08	0.359554	0.426	0.186	0.000264477
Erlec1	1.3933e-08	0.258208	0.296	0.104	0.00026573
Iqgap1	1.47891e-08	-0.523436	0.896	0.906	0.000282058
Mta1	1.50823e-08	0.273021	0.4	0.171	0.000287649
Smtn	1.58106e-08	0.429565	0.583	0.326	0.000301541
Proser2	1.58743e-08	0.262211	0.235	0.074	0.000302754
Pcm1	1.61638e-08	0.38154	0.574	0.317	0.000308276
Cir1	1.65679e-08	0.324646	0.496	0.237	0.000315983
Ubxn1	1.68148e-08	0.385991	0.774	0.58	0.000320692
Perp	1.75539e-08	-0.358823	0.983	0.994	0.000334788
Tmbim1	1.79013e-08	-0.486584	0.817	0.897	0.000341414
Ddx17	1.8063e-08	0.456546	0.704	0.465	0.000344498
Sesn1	1.86395e-08	0.258837	0.339	0.134	0.000355492
Irf2bp2	1.89113e-08	0.525872	0.774	0.576	0.000360676
Mrps10	1.91538e-08	0.283969	0.374	0.155	0.000365302
Mrpl33	1.95421e-08	0.494481	0.704	0.446	0.000372707
Impad1	1.96559e-08	0.305092	0.478	0.224	0.000374877
Ndufa8	1.96868e-08	0.384062	0.617	0.356	0.000375467
Paip1	1.98551e-08	0.329582	0.548	0.291	0.000378676
Wnt4	2.00818e-08	0.491724	0.548	0.299	0.000382999
mt-Nd4l	2.11312e-08	0.588346	0.87	0.739	0.000403015
Oxr1	2.11645e-08	0.27017	0.348	0.139	0.000403649
Dnase2a	2.12183e-08	0.389084	0.583	0.318	0.000404676
Dcun1d1	2.19549e-08	0.300215	0.452	0.209	0.000418724
Commd6	2.23234e-08	0.29784	0.452	0.207	0.000425752
Naxd	2.2976e-08	0.314397	0.548	0.273	0.000438198
Cish	2.41198e-08	-0.576516	0.348	0.599	0.000460014
Btbd3	2.43619e-08	0.287028	0.243	0.081	0.000464629
Prdx1	2.44151e-08	0.32902	0.974	0.92	0.000465645
Itpkc	2.54987e-08	-0.722417	0.4	0.593	0.000486311
Gm26825	2.64559e-08	-0.88326	0.026	0.254	0.000504567
Spcs1	2.68259e-08	0.416406	0.809	0.616	0.000511624
Eef2	2.69088e-08	-0.368853	0.991	0.996	0.000513205
Arid5a	2.7044e-08	-0.740678	0.426	0.648	0.000515783
Reep3	2.74923e-08	0.467677	0.67	0.422	0.000524333
Gm11808	2.7557e-08	-0.475048	0.8	0.844	0.000525568
Rbm25	2.76227e-08	0.430912	0.887	0.717	0.00052682
Ext1	2.82722e-08	0.372162	0.574	0.297	0.000539207
Ppia	2.90097e-08	0.283989	0.991	0.995	0.000553273
Zfp445	2.93479e-08	0.327187	0.357	0.15	0.000559723
Lage3	2.99307e-08	0.330076	0.443	0.208	0.000570837
2023-03-02	3.05687e-08	0.386066	0.678	0.42	0.000583005
Wwtr1	3.17156e-08	0.412304	0.617	0.356	0.000604879
Rbms3	3.22925e-08	0.257367	0.304	0.116	0.000615882
Rpn1	3.22977e-08	0.345021	0.591	0.318	0.000615981
Kif2a	3.43947e-08	0.267553	0.33	0.128	0.000655975
Lsr	3.45901e-08	0.292492	0.304	0.114	0.000659703
Smarca2	3.4908e-08	0.691824	0.791	0.615	0.000665766
Nipbl	3.80837e-08	0.412001	0.713	0.457	0.000726333
Pgls	3.81254e-08	0.445627	0.739	0.5	0.000727127
Dtymk	3.81565e-08	0.317314	0.539	0.271	0.000727722
Tubb4b	4.01408e-08	-1.03784	0.774	0.855	0.000765565
Hk2	4.14059e-08	-0.745534	0.435	0.641	0.000789692
Tanc2	4.16672e-08	0.289876	0.313	0.12	0.000794677
Zer1	4.33336e-08	0.267034	0.235	0.078	0.000826459
Atraid	4.3493e-08	0.391976	0.548	0.289	0.000829499
Rpl27-ps3	4.36958e-08	-0.466107	0.165	0.398	0.000833366
Ell2	4.48971e-08	0.285763	0.304	0.119	0.000856278
Actr10	4.7396e-08	0.356061	0.626	0.356	0.000903937
Ptn	4.81046e-08	-0.40069	0.93	0.997	0.00091745
Cebpb	4.93556e-08	0.546851	0.861	0.675	0.000941311
Tpr	4.93901e-08	0.494763	0.704	0.486	0.000941968
Uqcrh	5.06608e-08	0.399422	0.922	0.916	0.000966204
Hnrnpd	5.1955e-08	0.419663	0.739	0.513	0.000990887
Smoc2	5.20002e-08	0.526314	0.574	0.333	0.000991747
Lypd6b	5.38244e-08	0.256423	0.304	0.113	0.00102654
Setbp1	5.38766e-08	0.383189	0.53	0.279	0.00102753
Fbxo28	5.46006e-08	0.25647	0.391	0.171	0.00104134
Ddr1	5.52374e-08	0.4591	0.904	0.781	0.00105349
Ccny	5.97611e-08	0.271487	0.383	0.168	0.00113976
Ssbp3	6.10947e-08	0.418293	0.774	0.582	0.0011652
Nfib	6.16146e-08	0.336735	1	0.996	0.00117511
Arfgef1	6.26825e-08	0.354095	0.539	0.284	0.00119548
Tmem167	6.27175e-08	0.308705	0.47	0.228	0.00119615
Trip12	6.37251e-08	0.425886	0.713	0.455	0.00121536
Hoxa5	6.43636e-08	0.391939	0.487	0.236	0.00122754
Tsc22d1	6.57088e-08	0.333131	0.383	0.165	0.0012532
Ctcf	6.89856e-08	0.298469	0.661	0.382	0.00131569
Psph	6.95054e-08	0.27868	0.461	0.219	0.00132561
Fosl1	7.24891e-08	-1.19889	0.365	0.599	0.00138251
Cdc5l	7.34507e-08	0.326634	0.591	0.323	0.00140085
Arhgap32	7.47321e-08	0.306545	0.33	0.139	0.00142529
1190005I06Rik	7.71748e-08	0.280072	0.426	0.19	0.00147188
Serf2	7.78366e-08	0.322823	0.991	0.922	0.0014845
Arhgap5	7.90893e-08	0.438252	0.748	0.519	0.00150839
Cnot6l	7.97605e-08	0.327487	0.67	0.405	0.00152119
Rcn2	8.21912e-08	0.336691	0.548	0.282	0.00156755
Cox7b	8.47521e-08	-0.634096	0.843	0.85	0.00161639
Ttc3	8.89132e-08	0.344228	0.504	0.252	0.00169575
Hjurp	9.27083e-08	0.314718	0.27	0.098	0.00176813
Timm17a	9.56037e-08	0.307908	0.487	0.242	0.00182335
Filip1l	9.56222e-08	0.449532	0.817	0.614	0.00182371
Srsf6	9.89889e-08	0.490011	0.748	0.516	0.00188792
Sfr1	1.02855e-07	-0.580071	0.896	0.925	0.00196164
Dennd1a	1.03116e-07	0.31995	0.417	0.196	0.00196664
Pim3	1.03974e-07	-0.682636	0.609	0.769	0.00198299
Fibp	1.09405e-07	0.33008	0.47	0.227	0.00208657
Klf6	1.14129e-07	-1.02253	0.852	0.892	0.00217667
Setd1b	1.15542e-07	0.287971	0.374	0.161	0.00220361
Mydgf	1.17895e-07	0.289361	0.47	0.229	0.00224849
Hnrnpa2b1	1.19061e-07	0.440741	0.983	0.914	0.00227073
Cavin3	1.26319e-07	0.433198	0.783	0.555	0.00240915
Capg	1.33621e-07	-0.550286	0.809	0.866	0.00254843
Rps5	1.40075e-07	-0.30407	0.983	0.994	0.00267152
Cav1	1.434e-07	-0.572858	0.617	0.758	0.00273493
Zfp292	1.57284e-07	0.389444	0.409	0.188	0.00299973
Irx1	1.59861e-07	0.411458	0.6	0.354	0.00304887
Ass1	1.6493e-07	-0.346456	0	0.198	0.00314554
Psma6	1.71117e-07	0.396134	0.67	0.408	0.00326354
Rab3gap1	1.7718e-07	0.287697	0.417	0.197	0.00337918
Nbr1	1.83558e-07	0.276707	0.417	0.196	0.00350083
Mindy1	1.90148e-07	0.254088	0.426	0.194	0.0036265
Epop	1.9085e-07	-0.514108	0.13	0.357	0.0036399
Fryl	2.01169e-07	0.335783	0.591	0.311	0.00383669
mt-Co1	2.06621e-07	-0.269022	1	1	0.00394068
Cpd	2.09924e-07	0.263103	0.4	0.181	0.00400368
Eapp	2.10054e-07	0.261615	0.391	0.181	0.00400615
Samd1	2.13597e-07	0.264658	0.313	0.127	0.00407372
Timm8b	2.16069e-07	0.341787	0.522	0.287	0.00412087
Rpl27a	2.21537e-07	-0.265592	1	0.995	0.00422515
Uqcrb	2.24043e-07	0.375432	0.87	0.747	0.00427295
Lpar3	2.26772e-07	0.272211	0.339	0.145	0.004325
Jup	2.35598e-07	-0.467562	0.904	0.948	0.00449333
Slc25a25	2.38925e-07	-0.539143	0.313	0.552	0.00455677
Fam120a	2.5451e-07	0.283085	0.548	0.294	0.00485401
Upf2	2.59385e-07	0.286605	0.426	0.2	0.004947
Nrip1	2.61122e-07	0.444798	0.609	0.382	0.00498012
Sppl3	2.61462e-07	0.331537	0.678	0.407	0.0049866
Btg1	2.69527e-07	-0.637733	0.957	0.975	0.00514041
Cul3	2.76802e-07	0.344102	0.626	0.38	0.00527917
Col4a1	2.77788e-07	0.314306	0.27	0.105	0.00529798
Shtn1	2.79323e-07	0.368537	0.409	0.2	0.00532725
Fkbp5	2.80285e-07	-0.368906	0.017	0.217	0.00534559
Idh1	2.84798e-07	0.27843	0.409	0.194	0.00543167
Plet1	2.93466e-07	-1.0835	0.478	0.679	0.00559698
Adgrl2	3.03404e-07	0.318213	0.661	0.405	0.00578652
Rps17	3.08983e-07	0.279131	0.965	0.949	0.00589293
Ddost	3.09946e-07	0.367016	0.67	0.395	0.00591129
Midn	3.13505e-07	-0.799198	0.565	0.692	0.00597916
Uqcr11	3.15787e-07	0.327301	0.913	0.756	0.00602269
Ifrd1	3.241e-07	-0.923244	0.817	0.893	0.00618124
Agrn	3.29146e-07	0.504062	0.722	0.519	0.00627748
Birc6	3.36047e-07	0.399293	0.583	0.34	0.00640908
Bcl11b	3.47345e-07	0.378946	0.513	0.27	0.00662456
Junb	3.53157e-07	-0.786159	0.93	0.955	0.00673542
Ctgf	3.53641e-07	-1.06287	0.357	0.613	0.00674463
Unc50	3.55151e-07	0.289783	0.539	0.284	0.00677344
Atp6v1f	3.71396e-07	0.332768	0.878	0.676	0.00708327
Chp1	4.04045e-07	-0.497736	0.496	0.618	0.00770595
Tcerg1	4.06085e-07	0.369898	0.478	0.252	0.00774485
Sh3d21	4.24196e-07	-0.454815	0.139	0.364	0.00809027
Hsbp1	4.52771e-07	0.36644	0.739	0.51	0.00863524
Ythdc1	4.57481e-07	0.413714	0.6	0.371	0.00872508
Col8a2	4.5797e-07	-0.469542	0.348	0.589	0.0087344
Ccdc50	4.63984e-07	0.405712	0.643	0.386	0.00884909
Ndufa11	4.70084e-07	0.440603	0.878	0.745	0.00896543
Dgcr6	4.74359e-07	0.287986	0.487	0.262	0.00904697
Prlr	4.81904e-07	0.476194	0.835	0.616	0.00919088
Scfd1	4.8335e-07	0.25926	0.322	0.141	0.00921845
Tspan3	4.87918e-07	0.282198	0.487	0.257	0.00930557
Nfia	4.90441e-07	0.29477	0.565	0.323	0.00935369
BC005561	4.90784e-07	0.300906	0.4	0.189	0.00936024
Ehd1	5.23486e-07	-0.681743	0.496	0.651	0.00998392
Ids	5.43521e-07	0.269318	0.435	0.21	0.010366
Sgpp1	5.44489e-07	0.250684	0.426	0.204	0.0103845
Pttg1	5.48829e-07	-0.353274	0.043	0.25	0.0104673
Luc7l2	5.54368e-07	0.445299	0.93	0.829	0.0105729
Serpina3g	5.65741e-07	-0.584575	0.122	0.334	0.0107898
Wbp4	5.84368e-07	0.298122	0.574	0.329	0.0111451
Itm2c	5.91194e-07	0.423405	0.817	0.711	0.0112753
Set	6.0112e-07	0.364896	0.93	0.835	0.0114646
Blmh	6.25043e-07	0.291195	0.461	0.245	0.0119208
Scarb2	6.26557e-07	0.334613	0.574	0.33	0.0119497
Ostc	6.44473e-07	0.299305	0.487	0.258	0.0122914
Ctsf	6.49038e-07	0.268152	0.496	0.256	0.0123784
Ube3a	6.52061e-07	0.35623	0.67	0.402	0.0124361
Fam204a	6.66064e-07	0.292618	0.4	0.189	0.0127032
Ssbp1	6.99359e-07	0.279267	0.357	0.164	0.0133382
Trappc6a	7.06821e-07	0.318129	0.548	0.299	0.0134805
Fndc3b	7.20577e-07	0.296803	0.443	0.224	0.0137428
Dlx5	7.22372e-07	-0.537171	0.043	0.241	0.0137771
Impdh2	7.23194e-07	-0.451905	0.626	0.745	0.0137928
Dsp	7.23433e-07	-0.395388	0.957	0.984	0.0137973
Rb1cc1	7.26503e-07	0.307253	0.73	0.446	0.0138559
Tia1	7.62879e-07	0.368709	0.374	0.178	0.0145496
Psmc5	7.93356e-07	0.378799	0.661	0.439	0.0151309
Ctdsp2	8.32894e-07	0.322265	0.696	0.417	0.015885
AY036118	8.33935e-07	0.852744	0.53	0.337	0.0159048
Aldoa	8.55454e-07	0.477573	0.904	0.836	0.0163152
Mmadhc	8.56922e-07	0.265603	0.409	0.197	0.0163432
Krt80	8.79061e-07	-0.395314	0.339	0.583	0.0167655
Ndufa2	8.85029e-07	0.470115	0.809	0.668	0.0168793
Fxyd6	8.86828e-07	-0.600262	0.452	0.601	0.0169136
Slc27a1	8.96537e-07	0.260834	0.409	0.195	0.0170987
Pten	9.12525e-07	0.416576	0.635	0.464	0.0174037
Map1lc3a	9.17693e-07	-0.474689	0.887	0.936	0.0175022
Zc3h12a	9.51005e-07	-0.40714	0.07	0.271	0.0181376
Myl9	9.91077e-07	0.322767	0.157	0.045	0.0189018
Serbp1	1.01879e-06	0.295675	0.948	0.911	0.0194303
Adora2b	1.03784e-06	-0.40375	0.043	0.237	0.0197936
Efr3a	1.04204e-06	0.33132	0.47	0.247	0.0198737
Rrbp1	1.05591e-06	0.402665	0.817	0.617	0.0201384
Mrpl20	1.07086e-06	0.384098	0.565	0.361	0.0204235
Swi5	1.08072e-06	0.370632	0.783	0.585	0.0206116
Zmiz1	1.08463e-06	0.3988	0.757	0.568	0.020686
Hras	1.12566e-06	0.421245	0.896	0.767	0.0214685
Cox20	1.13103e-06	0.260778	0.391	0.19	0.021571
mt-Nd1	1.14755e-06	-0.254058	1	0.998	0.0218861
Srp9	1.17977e-06	0.335711	0.8	0.585	0.0225005
Rasal2	1.21438e-06	0.262216	0.322	0.145	0.0231606
Anapc13	1.23104e-06	0.379389	0.661	0.441	0.0234783
Dcaf8	1.23519e-06	0.364113	0.522	0.303	0.0235575
Litaf	1.26487e-06	-0.481371	0.522	0.666	0.0241236
Copg1	1.29151e-06	0.315444	0.435	0.224	0.0246317
Psme4	1.31043e-06	0.277835	0.374	0.181	0.0249924
Srsf5	1.33124e-06	0.38942	0.904	0.743	0.0253893
S100a16	1.35557e-06	0.324632	0.93	0.817	0.0258534
Coq7	1.37605e-06	0.307503	0.304	0.133	0.026244
Msn	1.40397e-06	-0.589983	0.73	0.822	0.0267766
Rtn4	1.40419e-06	-0.406957	0.861	0.9	0.0267808
Hectd1	1.44573e-06	0.329995	0.67	0.423	0.0275729
Churc1	1.46903e-06	0.305128	0.496	0.275	0.0280173
Scaper	1.489e-06	0.308107	0.365	0.175	0.0283982
Sox9	1.49251e-06	0.440569	0.991	0.893	0.0284652
Mrps14	1.51621e-06	0.370912	0.713	0.461	0.0289171
Spop	1.55604e-06	0.371678	0.739	0.52	0.0296767
Vat1	1.57379e-06	-0.380339	0.67	0.786	0.0300154
Igfbp3	1.61765e-06	-1.56038	0.53	0.66	0.0308518
Eif4a2	1.63597e-06	-0.396386	0.852	0.882	0.0312013
Zscan26	1.69926e-06	0.266171	0.348	0.162	0.0324084
Krcc1	1.70606e-06	0.353679	0.591	0.354	0.032538
Psmd12	1.71083e-06	0.347433	0.557	0.355	0.0326289
Adgra3	1.71824e-06	0.358777	0.93	0.77	0.0327703
Ddx1	1.73287e-06	0.254842	0.496	0.259	0.0330492
U2surp	1.75125e-06	0.27069	0.626	0.35	0.0333997
Ptprf	1.75719e-06	0.350637	0.887	0.762	0.0335132
Dnajb1	1.76567e-06	-0.670729	0.835	0.9	0.0336748
Rarg	1.77047e-06	0.350281	0.765	0.538	0.0337664
Srp72	1.79078e-06	0.293072	0.696	0.492	0.0341537
Ube2q1	1.80395e-06	0.262939	0.426	0.217	0.0344049
Sqle	1.81022e-06	-0.567913	0.417	0.612	0.0345245
Eif4g2	1.84604e-06	0.331425	0.948	0.918	0.0352077
Atp2a2	1.85e-06	0.342518	0.8	0.58	0.0352833
4930523C07Rik	1.85351e-06	-0.698072	0.53	0.664	0.0353501
Trim29	1.87695e-06	0.365529	0.965	0.946	0.0357971
Baz2b	1.90174e-06	0.315219	0.643	0.39	0.0362699
Rab34	1.90626e-06	0.278863	0.626	0.399	0.0363561
Trpc4ap	1.92699e-06	0.332227	0.426	0.231	0.0367515
Cnot7	1.92706e-06	0.290515	0.487	0.261	0.0367529
Pbrm1	1.99138e-06	0.341232	0.661	0.411	0.0379795
Ndufb8	2.00144e-06	0.362256	0.765	0.571	0.0381714
Akap11	2.00986e-06	0.284417	0.304	0.133	0.038332
Eno1	2.03003e-06	0.428658	0.835	0.623	0.0387166
Bhlhe40	2.0438e-06	-0.954146	0.374	0.539	0.0389793
Ankrd40	2.10068e-06	0.272414	0.348	0.166	0.0400642
Srpk2	2.11216e-06	0.40696	0.774	0.571	0.0402832
Ch25h	2.12261e-06	-0.689848	0	0.168	0.0404824
Gm13305	2.17381e-06	-0.467276	0.417	0.623	0.041459
Jund	2.18032e-06	-0.436849	0.991	0.991	0.0415831
Csnk1a1	2.20819e-06	0.297084	0.983	0.897	0.0421146
Fam214a	2.26154e-06	0.27515	0.217	0.082	0.0431321
Vcp	2.27304e-06	0.342107	0.87	0.769	0.0433514
Nsd1	2.27433e-06	0.35526	0.513	0.291	0.0433761
Dhrs3	2.27887e-06	0.317444	0.47	0.257	0.0434626
Rabgap1	2.30388e-06	0.354337	0.4	0.197	0.0439397
Nfe2l2	2.32461e-06	-0.686209	0.513	0.627	0.044335
Mdm4	2.34041e-06	0.360011	0.513	0.296	0.0446362
Dhx9	2.4083e-06	0.413732	0.548	0.326	0.0459311
Ndufs6	2.44701e-06	0.328926	0.757	0.501	0.0466695
Cry1	2.4714e-06	-0.42665	0.122	0.321	0.0471345
Tmed10	2.47881e-06	0.341337	0.861	0.734	0.0472759
Ly6d	2.53366e-06	-0.254334	0.113	0.337	0.048322
Slc39a10	2.69978e-06	0.262511	0.383	0.187	0.0514901
B230219D22Rik	2.74102e-06	0.348139	0.652	0.417	0.0522768
Commd3	2.76019e-06	0.268699	0.504	0.273	0.0526424
Vdr	2.8014e-06	0.374443	0.843	0.647	0.0534283
Rpl14	2.80307e-06	-0.271918	0.983	0.987	0.0534602
Mrpl13	2.86809e-06	0.330588	0.565	0.329	0.0547002
Chchd6	2.87065e-06	0.273027	0.339	0.159	0.0547491
Cwc15	2.87691e-06	0.347343	0.617	0.382	0.0548685
Rnf19b	2.87698e-06	-0.744762	0.452	0.599	0.0548698
Myh9	2.92961e-06	0.370376	0.765	0.568	0.0558735
Eny2	3.02172e-06	0.3378	0.643	0.425	0.0576303
Anxa5	3.07665e-06	0.339119	0.861	0.768	0.0586779
Zfc3h1	3.16652e-06	0.258015	0.452	0.241	0.0603919
Epha4	3.19613e-06	0.388941	0.443	0.257	0.0609565
Snrnp70	3.24801e-06	0.364159	0.896	0.703	0.0619461
Cops5	3.28281e-06	0.299578	0.496	0.261	0.0626097
Ormdl3	3.28816e-06	0.334113	0.765	0.6	0.0627118
Irx3	3.43703e-06	0.352999	0.748	0.51	0.0655511
Pdap1	3.47113e-06	0.366963	0.73	0.521	0.0662013
Msi2	3.51491e-06	0.464923	0.591	0.368	0.0670363
Krt15	3.5237e-06	0.504352	0.991	0.999	0.067204
Epb41l4b	3.5809e-06	0.306059	0.417	0.213	0.0682949
Gm26669	3.59241e-06	0.313904	0.33	0.156	0.0685144
Odc1	3.62745e-06	-1.11945	0.357	0.508	0.0691828
Cfdp1	3.64237e-06	0.301256	0.609	0.375	0.0694672
Zmynd8	3.68712e-06	0.332181	0.4	0.205	0.0703207
Nckap5	3.74097e-06	0.253899	0.304	0.136	0.0713477
1700020I14Rik	3.88118e-06	0.290322	0.47	0.25	0.0740218
Luc7l3	3.92552e-06	0.416298	0.661	0.472	0.0748676
Gnaq	4.01525e-06	0.347029	0.417	0.215	0.0765788
Psma2	4.1934e-06	0.381897	0.8	0.652	0.0799765
Gapdh	4.22439e-06	0.447617	0.965	0.934	0.0805676
Ptms	4.24105e-06	-0.377226	0.965	0.971	0.0808853
Ibtk	4.34726e-06	0.280692	0.391	0.197	0.0829109
Rnaset2b	4.43296e-06	-0.295967	0.043	0.228	0.0845455
Anxa1	4.52137e-06	0.305914	0.896	0.675	0.0862315
Mier1	4.64659e-06	0.361059	0.652	0.417	0.0886197
H2afv	4.6827e-06	0.350398	0.722	0.496	0.0893085
Kidins220	4.68638e-06	0.339611	0.426	0.236	0.0893786
Srrm2	4.77805e-06	0.340096	0.93	0.787	0.091127
2023-09-09	4.98239e-06	0.261845	0.539	0.314	0.0950241
Myl6	5.10413e-06	0.393338	0.983	0.96	0.0973461
Has2	5.21934e-06	0.523022	0.391	0.206	0.0995432
Btg2	5.49256e-06	-0.760012	0.852	0.938	0.104754
Kctd15	5.54373e-06	0.29215	0.417	0.233	0.10573
Fam129b	5.61548e-06	-0.445378	0.27	0.461	0.107098
Pik3ip1	5.73768e-06	0.300909	0.365	0.187	0.109429
Hmgb1	5.76142e-06	0.348253	0.983	0.945	0.109882
Btg3	5.83106e-06	0.307807	0.513	0.295	0.11121
Lman1	5.87408e-06	0.398245	0.6	0.379	0.11203
Tbl1xr1	5.89078e-06	0.267132	0.461	0.249	0.112349
Gtf2i	6.00703e-06	0.300246	0.487	0.277	0.114566
Ndufs4	6.02221e-06	0.274374	0.591	0.359	0.114856
Samm50	6.23409e-06	0.272424	0.565	0.335	0.118897
Pomp	6.33505e-06	0.31	0.748	0.555	0.120822
Rock2	6.33542e-06	0.403041	0.791	0.585	0.120829
Atf3	6.39995e-06	-0.694881	0.783	0.915	0.12206
Uqcr10	6.41665e-06	0.334171	0.8	0.586	0.122378
Pim1	6.85801e-06	-0.803257	0.461	0.593	0.130796
Rab12	6.90834e-06	0.272857	0.461	0.258	0.131756
Crebbp	7.15148e-06	0.351707	0.67	0.419	0.136393
Aurkaip1	7.3024e-06	0.274713	0.513	0.3	0.139271
Sdc1	7.6312e-06	0.381729	1	0.961	0.145542
Tmem208	7.71344e-06	0.271229	0.47	0.25	0.147111
Slc29a1	7.73636e-06	-0.366535	0.635	0.824	0.147548
Clca3a1	7.85324e-06	-0.308042	0	0.151	0.149777
Zfp91	8.24305e-06	0.281652	0.652	0.419	0.157212
Pi4k2b	8.45451e-06	0.250725	0.426	0.225	0.161244
Sdhb	8.51471e-06	0.342065	0.739	0.551	0.162393
Cd2ap	8.57068e-06	0.293943	0.652	0.416	0.16346
Sqstm1	8.68048e-06	-0.625672	0.53	0.618	0.165554
Pdcd5	8.78756e-06	0.337491	0.626	0.411	0.167596
Psmd7	8.82423e-06	0.334297	0.73	0.537	0.168296
Fam103a1	8.87557e-06	0.300011	0.6	0.394	0.169275
Sh3pxd2b	8.87656e-06	0.289441	0.565	0.358	0.169294
Tab2	9.01314e-06	0.320672	0.661	0.443	0.171899
Tnpo3	9.41528e-06	0.280986	0.522	0.292	0.179568
Pla2g4a	9.56757e-06	-0.473939	0.339	0.483	0.182473
Ubc	9.62951e-06	-0.597863	0.983	0.977	0.183654
Brd3	9.96319e-06	0.353875	0.47	0.263	0.190018
Slc25a36	9.96756e-06	0.263824	0.383	0.2	0.190101
Serpinb5	1.00652e-05	-0.434239	0.878	0.934	0.191963
Moxd1	1.01112e-05	0.369425	0.835	0.641	0.19284
Lama5	1.01648e-05	0.263555	0.33	0.162	0.193864
Rap1b	1.01792e-05	-0.448095	0.557	0.684	0.194137
Vdac3	1.03924e-05	0.315036	0.591	0.375	0.198205
Fto	1.04268e-05	0.316208	0.487	0.277	0.198861
Metap2	1.04638e-05	0.280302	0.739	0.543	0.199566
Bad	1.0673e-05	0.257547	0.417	0.224	0.203555
Rabep1	1.09309e-05	0.372192	0.513	0.303	0.208474
Rnase4	1.114e-05	0.327214	0.817	0.639	0.212462
Otub1	1.11976e-05	0.27117	0.443	0.252	0.213561
Atf7ip	1.11979e-05	0.350895	0.513	0.304	0.213566
Tnrc6b	1.12106e-05	0.34064	0.504	0.297	0.213809
Gsto1	1.14083e-05	-0.691364	0.409	0.539	0.217579
Mib1	1.14698e-05	0.270474	0.443	0.241	0.218751
Runx1	1.15228e-05	0.405626	0.765	0.585	0.219762
Plxdc2	1.16239e-05	0.319346	0.548	0.329	0.221692
Ndufv2	1.17103e-05	0.365315	0.635	0.406	0.223339
Atp5j	1.18024e-05	0.32583	0.93	0.776	0.225096
Anxa11	1.18176e-05	-0.391848	0.33	0.473	0.225385
Myo9a	1.20182e-05	0.337352	0.583	0.355	0.229212
Dusp7	1.20587e-05	-0.664705	0.539	0.635	0.229983
Hmox1	1.23496e-05	0.422127	0.217	0.088	0.235531
1810022K09Rik	1.30155e-05	0.308279	0.461	0.262	0.248233
mt-Nd4	1.30544e-05	0.329375	1	1	0.248974
Hnrnph2	1.30574e-05	0.269435	0.461	0.264	0.24903
Mbd3	1.31361e-05	0.279951	0.661	0.445	0.250531
Snai2	1.40619e-05	0.283081	0.391	0.209	0.268188
Wapl	1.4145e-05	0.321534	0.67	0.434	0.269774
Ndufv3	1.41452e-05	0.30737	0.652	0.418	0.269777
Klf16	1.44336e-05	-0.39805	0.357	0.534	0.275277
Acadl	1.47228e-05	0.301711	0.609	0.406	0.280793
Ccdc186	1.49396e-05	0.263057	0.443	0.243	0.284927
Rbx1	1.50157e-05	0.310621	0.783	0.596	0.286379
Ndufb2	1.5239e-05	0.306488	0.73	0.517	0.290638
Dhx36	1.53639e-05	0.25626	0.461	0.252	0.29302
Sorl1	1.56446e-05	0.412127	0.687	0.5	0.298373
Efnb2	1.57731e-05	0.5251	0.739	0.566	0.300824
Smad7	1.60559e-05	-0.609449	0.53	0.655	0.306218
Marveld1	1.6092e-05	0.27275	0.452	0.252	0.306907
Vsnl1	1.63801e-05	0.333226	0.426	0.248	0.312402
Ubtf	1.64262e-05	0.26976	0.652	0.417	0.313281
H2-T22	1.69491e-05	0.296604	0.443	0.253	0.323253
Dlgap4	1.70233e-05	-0.568361	0.565	0.645	0.324668
Pnn	1.72201e-05	0.360052	0.626	0.402	0.328421
Zfp106	1.72935e-05	0.28627	0.374	0.208	0.329822
Mettl9	1.73009e-05	0.255813	0.6	0.379	0.329964
Lpp	1.74211e-05	0.382832	0.774	0.645	0.332255
Ddi2	1.75925e-05	0.262429	0.417	0.23	0.335525
Higd1a	1.78008e-05	0.503564	0.661	0.437	0.339497
Klf3	1.78524e-05	-0.567424	0.478	0.599	0.340481
Scx	1.84117e-05	0.326919	0.696	0.476	0.351148
Cnksr1	1.85553e-05	-0.327579	0.096	0.273	0.353888
Fam173a	1.88501e-05	0.278321	0.452	0.253	0.359508
Rraga	1.93717e-05	0.328973	0.513	0.315	0.369457
Ncor1	1.95989e-05	0.298694	0.757	0.584	0.37379
Mrpl18	1.9623e-05	0.287928	0.409	0.224	0.37425
Gm26917	2.00233e-05	0.362326	0.452	0.261	0.381885
Tacc2	2.00903e-05	0.388119	0.843	0.667	0.383162
Sec13	2.08428e-05	0.302547	0.443	0.258	0.397514
Eif4g3	2.08858e-05	0.255069	0.443	0.238	0.398333
Clic1	2.14821e-05	-0.312473	0.904	0.971	0.409708
Syncrip	2.17513e-05	0.318795	0.748	0.563	0.41484
Cxcl12	2.22658e-05	-0.630131	0.661	0.741	0.424653
Lamtor5	2.26844e-05	0.272285	0.513	0.322	0.432638
Zfp703	2.27167e-05	0.287521	0.73	0.501	0.433253
Cdkn1c	2.28989e-05	-0.578751	0.009	0.151	0.436728
Ap2m1	2.37008e-05	0.272681	0.73	0.5	0.452022
Chchd2	2.40634e-05	0.25627	0.965	0.96	0.458937
Tmed7	2.41547e-05	0.312038	0.678	0.493	0.460678
Akr1c18	2.59921e-05	-0.307077	0.009	0.15	0.495722
Upf3a	2.62773e-05	0.275556	0.391	0.212	0.501161
Mbtps1	2.65485e-05	0.262808	0.6	0.377	0.506333
Map2k7	2.65893e-05	0.264911	0.339	0.173	0.507111
Stat3	2.7384e-05	-0.509825	0.609	0.694	0.522267
Aig1	2.77077e-05	-0.54488	0.443	0.556	0.528442
Cope	2.78564e-05	0.308164	0.696	0.475	0.531277
Psmb7	2.88472e-05	0.260864	0.67	0.462	0.550175
1190002N15Rik	2.91288e-05	0.275956	0.191	0.078	0.555545
Lrig1	2.92583e-05	0.251018	0.278	0.131	0.558015
Tubb2a	2.95287e-05	-0.762856	0.47	0.576	0.563171
Jag2	2.96192e-05	0.368567	0.626	0.428	0.564897
Spag9	3.03545e-05	-0.502486	0.8	0.842	0.57892
Snrpc	3.09544e-05	0.273017	0.53	0.315	0.590361
Ddx46	3.1214e-05	0.271813	0.461	0.266	0.595313
Snrpd3	3.16181e-05	0.320973	0.739	0.543	0.603021
Ppp4r2	3.17964e-05	0.301753	0.687	0.479	0.60642
Tet3	3.21178e-05	0.285943	0.565	0.358	0.61255
Tmcc3	3.21856e-05	-0.411761	0.174	0.351	0.613843
Fam110a	3.2549e-05	-0.48321	0.13	0.296	0.620774
Chrdl1	3.26515e-05	-0.322006	0	0.133	0.622729
2900097C17Rik	3.36049e-05	0.261867	0.635	0.424	0.640912
Pqlc1	3.37682e-05	-0.517197	0.4	0.535	0.644028
Stk40	3.39746e-05	-0.43292	0.226	0.396	0.647964
Cops9	3.54892e-05	0.302037	0.765	0.575	0.67685
Ldlr	3.62394e-05	-0.289831	0.339	0.559	0.691157
Nr4a3	3.6841e-05	-0.787212	0.278	0.447	0.702631
Tuba4a	3.70734e-05	-0.521908	0.713	0.774	0.707065
Pik3r1	3.71247e-05	0.389919	0.791	0.619	0.708043
Glud1	3.77546e-05	-0.407166	0.652	0.752	0.720055
Tns3	3.79652e-05	0.29396	0.478	0.288	0.724073
Vps29	3.81629e-05	0.284281	0.6	0.387	0.727843
Hnrnpr	3.89176e-05	0.486436	0.687	0.515	0.742236
Mllt10	3.9421e-05	0.294564	0.53	0.319	0.751837
Trpm7	3.95106e-05	0.321407	0.504	0.322	0.753547
Nfkbia	4.03555e-05	-0.710201	0.861	0.898	0.76966
Bmp7	4.05073e-05	-0.311304	0.061	0.216	0.772555
Rex1bd	4.15525e-05	0.262104	0.548	0.346	0.792489
Atp5e	4.28107e-05	0.30643	0.922	0.89	0.816485
Pmp22	4.38028e-05	-0.527554	0.174	0.359	0.835408
Cirbp	4.39632e-05	0.286404	0.809	0.593	0.838467
Fdps	4.40008e-05	-0.522378	0.322	0.474	0.839184
Ube2i	4.57314e-05	0.298144	0.8	0.645	0.872188
Slc39a1	4.59856e-05	0.261872	0.539	0.343	0.877037
Phf23	4.63043e-05	-0.466337	0.417	0.541	0.883116
Cpsf6	4.64277e-05	0.326913	0.591	0.392	0.885469
Med13	4.7069e-05	0.310435	0.548	0.334	0.897699
Nfil3	4.83244e-05	0.373838	0.783	0.625	0.921644
Leprot	4.9586e-05	0.25906	0.487	0.286	0.945705
Pnpla2	5.03864e-05	-0.327235	0.104	0.27	0.96097
Irf2	5.03897e-05	0.250537	0.4	0.219	0.961032
Psmd13	5.11798e-05	0.25945	0.513	0.308	0.976101
Stag2	5.16579e-05	0.252479	0.478	0.297	0.98522
Atp5j2	5.16844e-05	0.288745	0.922	0.82	0.985725
Mrpl51	5.20945e-05	0.269681	0.426	0.252	0.993547
Gem	5.35202e-05	-0.87381	0.47	0.61	1
Gng5	5.38564e-05	0.267235	0.957	0.879	1
Nedd8	5.40098e-05	0.289921	0.809	0.603	1
Prpf38b	5.48763e-05	0.462846	0.713	0.517	1
Slc7a6os	5.57121e-05	0.251992	0.339	0.171	1
Rpl9-ps6	5.6139e-05	-0.283357	0.087	0.249	1
Hint1	5.72868e-05	0.311477	0.835	0.76	1
R3hdm2	5.7481e-05	0.255761	0.6	0.377	1
Cib2	5.82804e-05	-0.381626	0.609	0.685	1
Fosb	5.92086e-05	-0.789294	0.757	0.903	1
Gnl3	5.9489e-05	-0.407773	0.496	0.618	1
Ep300	6.02941e-05	0.289519	0.47	0.294	1
Sf3b6	6.07889e-05	0.277851	0.722	0.501	1
Cyp2b10	6.24109e-05	-0.324075	0.017	0.153	1
Ndufb3	6.24677e-05	0.266589	0.696	0.479	1
Tiam1	6.27593e-05	0.335967	0.757	0.582	1
Klf4	6.36325e-05	-0.615366	0.948	0.964	1
Smim19	6.47126e-05	0.253903	0.409	0.227	1
Macf1	6.65052e-05	0.442893	0.887	0.875	1
Sparc	6.68083e-05	0.422971	0.878	0.863	1
Cpne3	6.88229e-05	0.291336	0.539	0.348	1
Psma1	6.92861e-05	0.264978	0.609	0.408	1
Phf5a	6.9291e-05	0.296338	0.574	0.352	1
Abl2	6.94327e-05	-0.476184	0.443	0.573	1
Ftl1	7.05807e-05	-0.284112	1	0.989	1
Tekt2	7.06575e-05	-0.375904	0.148	0.312	1
Sh3glb1	7.06901e-05	0.283283	0.765	0.597	1
Ifi202b	7.10123e-05	-0.280173	0.035	0.18	1
Ndufb9	7.13213e-05	0.267533	0.852	0.691	1
Ggct	7.25076e-05	0.391443	0.183	0.071	1
Rest	7.32736e-05	0.272952	0.539	0.335	1
Atxn7l3b	7.92521e-05	0.285035	0.557	0.355	1
Dync1i2	7.94093e-05	0.254608	0.704	0.502	1
Mpst	8.12037e-05	0.287712	0.53	0.356	1
Bax	8.27303e-05	0.25419	0.565	0.352	1
Cspp1	8.30616e-05	0.262976	0.4	0.221	1
H2-K1	8.50083e-05	0.410105	0.974	0.904	1
Dnajb9	8.54653e-05	-0.481185	0.513	0.642	1
Tagln2	8.6549e-05	-0.330925	0.965	0.976	1
Ndufb6	8.92738e-05	0.26974	0.652	0.47	1
Nudt21	9.12648e-05	0.256573	0.513	0.319	1
Coq10b	9.35567e-05	-0.421547	0.496	0.628	1
Hivep3	9.55017e-05	-0.508568	0.235	0.382	1
Hnrnpa3	9.6236e-05	0.257552	0.922	0.874	1
Atp2b1	9.88514e-05	0.348871	0.635	0.434	1
Esyt3	9.94342e-05	0.327988	0.348	0.196	1
Lgals1	0.000100357	0.531038	0.6	0.451	1
Crybg1	0.000100739	0.302627	0.557	0.387	1
Denr	0.000103799	0.257633	0.53	0.329	1
Phlda1	0.000104796	0.604919	0.87	0.776	1
Timp2	0.000105668	0.275445	0.904	0.836	1
Srsf1	0.000108031	0.269234	0.609	0.419	1
Timm13	0.000108487	0.265133	0.661	0.487	1
Selenof	0.000108587	0.296623	0.896	0.843	1
Aes	0.000109123	0.254428	0.791	0.669	1
Mast4	0.000109409	-0.639579	0.617	0.662	1
Klf13	0.000109939	-0.463231	0.487	0.606	1
Nectin2	0.000114543	-0.443294	0.27	0.415	1
Dctn2	0.000115842	0.295027	0.661	0.493	1
Ndufc1	0.000116467	0.288988	0.704	0.525	1
Ppp1r12a	0.000119716	0.366446	0.6	0.393	1
Tgif1	0.000120707	-0.553625	0.652	0.695	1
Hadha	0.000122791	0.287205	0.6	0.414	1
Hagh	0.000123422	-0.392525	0.391	0.484	1
Cbx6	0.000123505	0.307566	0.261	0.135	1
Ubr4	0.000123952	0.356961	0.548	0.364	1
Megf9	0.000124581	0.28723	0.426	0.26	1
Ccs	0.000129296	0.251845	0.409	0.241	1
Sdcbp	0.000129585	0.282578	0.757	0.585	1
Rab24	0.000130836	0.265077	0.417	0.242	1
Plgrkt	0.000130923	0.315466	0.478	0.303	1
Igfbp5	0.000133512	1.16262	0.383	0.239	1
Nr3c1	0.000133958	-0.368741	0.748	0.791	1
Spcs2	0.000134401	0.302459	0.757	0.556	1
Sap18	0.000135933	0.463513	0.617	0.441	1
Ube2b	0.000136803	0.256181	0.817	0.767	1
Kif5b	0.000139405	0.319191	0.843	0.757	1
Wls	0.000140356	0.27147	0.678	0.503	1
Rala	0.000141198	0.296733	0.557	0.357	1
Socs2	0.000142659	-0.411903	0.13	0.283	1
Nedd4l	0.000143717	-0.301234	0.2	0.375	1
Plxnb1	0.000151561	0.254215	0.435	0.243	1
Taok1	0.000158468	0.318262	0.609	0.421	1
Mark3	0.000161501	0.404418	0.739	0.557	1
Bnip3l	0.000167185	0.297384	0.73	0.583	1
Ubap2l	0.000168306	0.258694	0.67	0.478	1
Cstb	0.000172951	0.516455	0.826	0.709	1
S100a6	0.00017353	-0.286175	1	0.999	1
Plk3	0.000175095	-0.509852	0.313	0.464	1
Golgb1	0.000188102	0.278062	0.487	0.297	1
Tmx3	0.00019271	0.251458	0.461	0.29	1
Srsf11	0.000195323	0.290644	0.87	0.716	1
Dennd6a	0.000195867	0.253161	0.252	0.124	1
Adipor1	0.000199088	-0.324258	0.643	0.756	1
Tcea1	0.000201154	0.285555	0.643	0.446	1
Npc2	0.000202496	-0.308996	0.739	0.805	1
Eea1	0.000203357	0.281904	0.522	0.351	1
Duox1	0.000213082	-0.341733	0.157	0.302	1
Arf6	0.000215526	-0.406706	0.487	0.583	1
Pbx3	0.000216917	0.276129	0.496	0.33	1
Lap3	0.00021695	0.277956	0.496	0.308	1
Nrtn	0.000225343	0.44269	0.522	0.355	1
Pard6b	0.000226663	-0.269253	0.052	0.186	1
Taf1d	0.000230276	0.29152	0.67	0.491	1
Sfpq	0.000231012	0.256875	0.913	0.766	1
Mapkapk2	0.000231164	-0.455779	0.6	0.685	1
Oser1	0.000244598	-0.345253	0.452	0.542	1
Hspa1a	0.000244946	-0.336355	0.835	0.898	1
Idi1	0.000245487	-0.526842	0.304	0.487	1
Tmem165	0.000262792	0.253889	0.461	0.274	1
Zdhhc2	0.00026467	-0.29201	0.157	0.301	1
Psma3	0.000276806	0.260217	0.835	0.716	1
Baiap2	0.000283866	-0.38654	0.296	0.438	1
Prrc2a	0.000290486	0.267865	0.617	0.443	1
Bmp2	0.000291525	-0.655403	0.27	0.409	1
Cldn1	0.000296258	-0.575985	0.339	0.468	1
Fus	0.000304144	0.39422	0.939	0.854	1
Kat6b	0.000307913	0.274832	0.374	0.207	1
Cspg4	0.000308726	0.337324	0.643	0.487	1
Jag1	0.000318463	0.290622	0.748	0.56	1
Hmgn1	0.000320456	0.267811	0.87	0.807	1
Bag5	0.000321882	-0.381557	0.235	0.374	1
Reep5	0.000323601	0.274764	0.957	0.908	1
Fdft1	0.000327986	-0.429947	0.209	0.349	1
Flrt2	0.000330727	-0.549769	0.278	0.404	1
Slco2a1	0.000336101	0.318874	0.53	0.383	1
Ppp1r15a	0.000342137	-0.262914	0.678	0.785	1
Trp63	0.000344963	0.449743	0.922	0.829	1
Stard10	0.000345892	0.279654	0.548	0.364	1
Map4k4	0.000347971	0.264523	0.8	0.596	1
Dctn3	0.000352508	0.256677	0.678	0.487	1
Chmp2a	0.000353815	0.286003	0.774	0.664	1
Socs3	0.000354265	-1.0711	0.565	0.626	1
Fosl2	0.000355834	-0.522303	0.652	0.72	1
Utp14b	0.000356146	0.534887	0.478	0.313	1
Egfr	0.000363426	0.342519	0.635	0.465	1
Lamtor2	0.000373632	0.29194	0.67	0.488	1
Zfp451	0.000374398	0.277902	0.322	0.185	1
Phf3	0.000384988	0.296957	0.548	0.38	1
Bdnf	0.000393321	-0.509266	0.391	0.527	1
Ubr5	0.000410369	0.282849	0.6	0.419	1
Cald1	0.000411985	0.514122	0.617	0.483	1
Krt16	0.000414592	-1.06609	0.139	0.284	1
Skil	0.000432025	-0.40529	0.478	0.569	1
Mlf2	0.000448884	0.282751	0.661	0.497	1
Rab1b	0.000456792	0.273814	0.461	0.307	1
Dek	0.000464191	0.299792	0.817	0.671	1
Fubp1	0.000468277	0.315087	0.73	0.576	1
Xrn1	0.000469529	0.277034	0.27	0.145	1
Slc27a3	0.00047064	0.253182	0.548	0.36	1
Bcam	0.000474089	-0.255167	0.817	0.869	1
Eef1d	0.000474795	-0.269027	0.922	0.945	1
Emb	0.000485317	-0.275895	0.878	0.907	1
Etfb	0.00048817	0.255342	0.539	0.372	1
Camk2n1	0.00049755	-0.402078	0.243	0.383	1
Calu	0.000504665	0.255782	0.774	0.586	1
Ier3ip1	0.000509613	0.276378	0.635	0.456	1
Nol7	0.000519887	0.318327	0.704	0.524	1
Ripk4	0.000522849	-0.351605	0.287	0.41	1
Dst	0.000523645	0.292621	0.983	0.928	1
Kmt2a	0.000528756	0.334445	0.609	0.437	1
Wbp2	0.000542933	-0.332635	0.374	0.501	1
Prss8	0.000552401	-0.289645	0.104	0.243	1
Atxn10	0.000563621	0.253373	0.47	0.306	1
Ube2q2	0.000583489	-0.370692	0.339	0.459	1
Ino80d	0.00059015	0.252949	0.443	0.28	1
Mtdh	0.000604776	0.25869	0.809	0.638	1
Zfp36	0.000606122	-0.393176	0.757	0.899	1
Agfg1	0.000608075	0.260479	0.417	0.273	1
Tuba1c	0.000610296	-0.501306	0.687	0.734	1
Tsn	0.00061382	0.253904	0.539	0.342	1
Pdzrn3	0.000622076	0.31314	0.583	0.423	1
Chat	0.000623878	-0.371569	0.2	0.346	1
1810032O08Rik	0.000624787	-0.274744	0.113	0.243	1
Lamb3	0.000656646	-0.279045	0.861	0.891	1
Hadhb	0.000658527	0.269872	0.591	0.434	1
Kdm6b	0.000669406	-0.463131	0.496	0.592	1
Tpp1	0.000671714	0.253236	0.4	0.248	1
Ppp1r18	0.000679329	-0.344957	0.217	0.353	1
Pls3	0.000685742	-0.38158	0.678	0.705	1
Sem1	0.00068644	0.251272	0.93	0.847	1
Vamp8	0.000690504	0.286751	0.765	0.618	1
Rdx	0.000692952	0.369604	0.843	0.736	1
Gadd45b	0.00069567	-0.669516	0.557	0.691	1
Nfic	0.000707886	0.26337	0.704	0.532	1
Sptbn1	0.000710284	0.279297	0.791	0.66	1
Dennd2c	0.000720765	-0.350506	0.496	0.631	1
Acpp	0.000758145	-0.454427	0.704	0.763	1
Sltm	0.000759821	0.269117	0.609	0.439	1
Ckmt1	0.000774506	0.329057	0.817	0.742	1
Usp34	0.000800877	0.335351	0.565	0.403	1
Shf	0.000806491	-0.339514	0.27	0.391	1
Eprs	0.000827369	0.260077	0.626	0.466	1
Aplp2	0.000831849	0.294613	0.957	0.926	1
Cers5	0.000832204	-0.251477	0.261	0.407	1
P3h2	0.000833614	-0.334969	0.452	0.58	1
Cd151	0.000884974	-0.351012	0.678	0.744	1
Pdha1	0.000918541	-0.291684	0.522	0.602	1
Pkm	0.000931057	0.254247	0.922	0.901	1
Ptbp3	0.000969488	0.266768	0.739	0.604	1
Cd109	0.000971818	-0.27574	0.696	0.749	1
Slc15a2	0.000996331	-0.262222	0.043	0.155	1
Lrrfip1	0.00102212	-0.418033	0.661	0.717	1
Tacstd2	0.00103216	-0.450468	0.174	0.298	1
Lgr5	0.00105083	0.377988	0.461	0.323	1
Ephx1	0.0010509	-0.268096	0.696	0.704	1
Selenbp1	0.00105306	-0.261531	0.104	0.224	1
Sun1	0.00107382	-0.288857	0.278	0.407	1
Map7d1	0.00111566	-0.371939	0.365	0.47	1
Zranb2	0.00117065	0.259891	0.426	0.283	1
Efna5	0.00125061	0.265029	0.783	0.635	1
Psmb4	0.00126293	0.253834	0.722	0.599	1
Pxn	0.00127893	-0.382723	0.383	0.49	1
Fam135a	0.00133231	-0.402791	0.339	0.439	1
Mef2d	0.00136379	-0.315871	0.313	0.431	1
Ifitm3	0.0013716	-0.465073	0.73	0.781	1
Lmo7	0.00140368	-0.320693	0.113	0.242	1
Crabp1	0.00141778	-0.374932	0.035	0.138	1
Phc2	0.00142327	0.277158	0.496	0.351	1
Chchd1	0.00143292	0.261554	0.496	0.338	1
Map3k1	0.00145364	0.26325	0.617	0.471	1
Fam129a	0.00146423	-0.32845	0.217	0.346	1
Ankhd1	0.00148362	0.283122	0.47	0.323	1
Wsb2	0.00150376	-0.34711	0.4	0.519	1
Pcf11	0.00152722	0.266013	0.513	0.345	1
Ipmk	0.00156457	-0.265344	0.07	0.182	1
Rbm8a	0.00160696	0.270901	0.73	0.577	1
Ccnd1	0.00161105	-0.33911	0.148	0.268	1
Igfbp6	0.00162532	-0.358991	0.383	0.487	1
Brd2	0.00166965	0.26794	0.817	0.685	1
Rps27rt	0.00171353	-0.288016	0.696	0.76	1
Calm2	0.00173073	-0.27689	0.965	0.963	1
Mitf	0.00177421	-0.312703	0.339	0.476	1
Tmod3	0.00180562	-0.389324	0.504	0.559	1
H1f0	0.00182477	0.36528	0.643	0.506	1
Abhd5	0.0018252	-0.280873	0.13	0.248	1
Anxa7	0.00182658	-0.264775	0.6	0.646	1
Sgms1	0.00187231	-0.272322	0.191	0.321	1
Phlda3	0.00189414	-0.389916	0.765	0.808	1
H2-Q4	0.0019221	0.293273	0.461	0.304	1
Errfi1	0.00201206	-0.48761	0.478	0.595	1
Ash1l	0.00201867	0.2637	0.748	0.607	1
Ivns1abp	0.00204848	-0.351119	0.409	0.497	1
Ncoa4	0.00212884	-0.6312	0.452	0.519	1
Hbegf	0.0021353	-0.543005	0.417	0.566	1
Egr1	0.00214704	-0.46407	0.861	0.934	1
mt-Co3	0.00218555	0.250898	1	1	1
D8Ertd738e	0.00224877	0.267602	0.704	0.543	1
Tnfaip3	0.00225172	-0.2703	0.07	0.173	1
Serpinb8	0.00230027	-0.392489	0.548	0.606	1
Hsp90b1	0.00235831	0.323372	0.8	0.699	1
Rasd1	0.00237118	-0.303428	0.07	0.177	1
Ccar1	0.00242958	0.254451	0.548	0.386	1
Adamts1	0.00243063	0.634328	0.383	0.265	1
Cav2	0.00258129	-0.339208	0.6	0.636	1
Phip	0.00258409	0.28317	0.678	0.539	1
Npepps	0.00260019	-0.295194	0.704	0.725	1
Cyp2s1	0.0026246	-0.257385	0.165	0.284	1
Klf5	0.00264908	-0.338892	0.357	0.468	1
Ptges	0.00278812	-0.503329	0.226	0.334	1
Axl	0.00281856	-0.273817	0.357	0.487	1
Sertad1	0.00287424	-0.382388	0.643	0.722	1
Ahnak2	0.00290024	0.282524	0.635	0.492	1
Rasl11a	0.00294248	-0.342988	0.043	0.138	1
4631405K08Rik	0.00302591	0.440349	0.565	0.427	1
Selenow	0.00303057	0.25572	0.904	0.864	1
Ppl	0.0030488	-0.451559	0.357	0.428	1
Gpr161	0.00305601	-0.253649	0.07	0.172	1
Fam25c	0.00318623	-0.295269	0.47	0.588	1
Adarb1	0.00328317	0.260464	0.487	0.33	1
Atp6ap2	0.0033	-0.29109	0.548	0.62	1
Ndel1	0.00347695	-0.332023	0.748	0.748	1
Slc35e4	0.00360052	-0.307649	0.243	0.362	1
Ptp4a1	0.0036261	-0.421059	0.67	0.687	1
Tmem167b	0.00363701	-0.273076	0.252	0.349	1
Ckb	0.00363936	-0.292012	0.07	0.166	1
Grina	0.00383405	-0.255015	0.383	0.48	1
Tenm2	0.00389326	0.275281	0.783	0.704	1
Dusp1	0.00391084	-0.613571	0.87	0.924	1
Hopx	0.0043042	-0.322688	0.861	0.882	1
Rnf13	0.00433991	-0.289288	0.443	0.516	1
Nampt	0.00434599	-0.293838	0.261	0.369	1
Ppp2ca	0.00446016	-0.270302	0.861	0.871	1
Oat	0.00451803	0.261476	0.643	0.514	1
Nxn	0.00459441	-0.285533	0.783	0.79	1
AI837181	0.00465516	-0.342574	0.357	0.438	1
Aldh2	0.00483623	-0.255623	0.878	0.865	1
Lmcd1	0.00490393	-0.279278	0.078	0.171	1
Eif4e	0.00491102	-0.338723	0.513	0.564	1
H2-D1	0.00512051	-0.307165	0.948	0.979	1
Pbx1	0.00527812	0.336078	0.835	0.715	1
Clasp2	0.00537534	-0.340281	0.339	0.435	1
Il31ra	0.00548432	-0.309166	0.452	0.539	1
Eif1a	0.00553723	-0.386136	0.417	0.491	1
F11r	0.00578552	-0.333311	0.8	0.831	1
2023-03-05	0.00580828	-0.307029	0.435	0.503	1
Acbd6	0.00592638	0.251046	0.513	0.369	1
Wsb1	0.0062156	-0.33919	0.522	0.599	1
Hspa9	0.00638936	-0.256287	0.617	0.672	1
Zfp593	0.00659648	-0.304545	0.33	0.408	1
Phf13	0.00716385	-0.277813	0.339	0.412	1
Epdr1	0.00728072	-0.273632	0.13	0.225	1
Hoxa7	0.00747611	0.371344	0.557	0.463	1
Erf	0.00755323	-0.337834	0.565	0.624	1
Trp53bp2	0.00768718	-0.318498	0.322	0.412	1
Clic4	0.00772255	-0.433678	0.826	0.831	1
Arhgdia	0.00787345	-0.252923	0.661	0.687	1
Dynll2	0.0080343	-0.352861	0.678	0.693	1
Degs1	0.00824875	-0.331496	0.852	0.874	1
Pgk1	0.00897298	0.265991	0.583	0.453	1
Bcar1	0.0095988	-0.257783	0.217	0.321	1
Spink5	0.0109032	-0.274464	0.043	0.122	1
Borcs6	0.0112695	-0.256296	0.261	0.347	1
Cyp51	0.0131535	-0.272212	0.2	0.315	1
Fam212a	0.0140817	-0.261999	0.13	0.211	1
Sat1	0.0141377	-0.534813	0.365	0.473	1
Myo6	0.0141533	-0.285969	0.496	0.559	1
Rnh1	0.0141637	-0.298598	0.652	0.653	1
Gcat	0.0145915	-0.270854	0.348	0.43	1
Cables1	0.0149712	-0.314846	0.322	0.393	1
Bbc3	0.0151863	-0.335303	0.261	0.349	1
Hes1	0.0153588	-0.774228	0.661	0.637	1
Sult5a1	0.0154304	-0.253242	0.278	0.359	1
Trib1	0.0154957	0.301143	0.452	0.338	1
Rhob	0.015504	-0.313341	0.661	0.739	1
Lypd3	0.0155043	-0.62366	0.704	0.699	1
Rapgef2	0.0158753	-0.283451	0.304	0.389	1
Tfap2c	0.0161935	-0.341701	0.13	0.212	1
Pcmtd2	0.0164078	0.267309	0.339	0.232	1
Sh3rf1	0.0165483	-0.316343	0.348	0.398	1
Arhgap44	0.0169489	-0.257934	0.313	0.387	1
Lrrc28	0.0186347	0.284797	0.13	0.069	1
Epb41l4aos	0.0194944	-0.275594	0.4	0.44	1
Slc9a3r1	0.0209254	-0.259422	0.148	0.224	1
Hspa1b	0.0209303	0.551365	0.965	0.948	1
Spsb2	0.0215322	-0.282246	0.226	0.305	1
Boc	0.0221585	-0.350753	0.504	0.531	1
Ythdf2	0.0226137	-0.287479	0.391	0.443	1
Ubb	0.0226679	-0.267326	0.991	0.999	1
Atp6v1b2	0.0228198	0.273097	0.33	0.221	1
Ndufa4l2	0.0230635	0.446868	0.252	0.18	1
Pvr	0.0241593	-0.280091	0.217	0.294	1
Fgfr1	0.0247394	-0.250843	0.861	0.86	1
Id2	0.0247599	0.261403	0.783	0.738	1
Nr4a2	0.0248703	-0.723293	0.374	0.442	1
Ier2	0.0252634	-0.41057	0.852	0.891	1
Pdzrn4	0.0252669	-0.291907	0.539	0.607	1
Iffo2	0.0259986	-0.604047	0.922	0.849	1
Ctnnbip1	0.0273767	-0.266891	0.47	0.486	1
Gpx1	0.0289654	-0.356384	0.852	0.864	1
Egr3	0.034934	-0.563481	0.27	0.344	1
Tkt	0.0356108	-0.256342	0.67	0.68	1
Rnf217	0.0443217	0.304601	0.548	0.448	1
Diaph1	0.0451264	-0.253945	0.33	0.375	1
Atp13a3	0.0476078	-0.274757	0.4	0.432	1
Gm26532	0.0496074	0.30292	0.609	0.495	1
Ahdc1	0.0497656	-0.268768	0.278	0.323	1
Cyp26b1	0.0526906	-0.283067	0.183	0.254	1
Rgs2	0.0536479	0.263931	0.157	0.1	1
Plxna2	0.0572913	-0.251976	0.591	0.627	1
Urah	0.0608829	-0.386693	0.87	0.863	1
Thbs1	0.0609028	-0.642394	0.609	0.695	1
Csnk1e	0.0620132	-0.252027	0.443	0.476	1
Cdc42ep3	0.0630773	-0.297343	0.513	0.549	1
Nudt4	0.0635003	-0.378847	0.687	0.678	1
Swt1	0.0663715	0.266	0.348	0.272	1
Sbno2	0.0667536	-0.319307	0.348	0.394	1
Msl2	0.067169	-0.275983	0.339	0.381	1
Fam71a	0.0688548	0.511968	0.157	0.104	1
Ier5	0.0765915	0.254215	0.348	0.277	1
Icam1	0.0949038	-0.271457	0.313	0.228	1
Osbpl3	0.111094	-0.253244	0.191	0.238	1
Nktr	0.123009	0.270281	0.774	0.703	1
Actg1	0.12336	-0.347802	1	0.999	1
Larp4	0.129153	-0.277792	0.47	0.486	1
Dusp8	0.149821	-0.292183	0.496	0.509	1
Ahcyl2	0.157576	-0.251766	0.609	0.624	1
Ccl7	0.162382	-0.346649	0.078	0.124	1
Irf1	0.164896	-0.44688	0.374	0.415	1
Peli1	0.25115	-0.254774	0.478	0.466	1
Arl5b	0.271273	-0.2549	0.574	0.575	1
Eppk1	0.283533	-0.29075	0.443	0.448	1
Slc2a1	0.311565	-0.319697	0.722	0.673	1
Cebpa	0.314444	-0.252032	0.4	0.397	1
Kctd11	0.436913	-0.3876	0.148	0.164	1
Rcan1	0.467223	0.277057	0.504	0.432	1
Fcgbp	0.521248	0.92435	0.583	0.703	1
Gm20186	0.635965	-0.305119	0.148	0.128	1
Hilpda	0.885726	-0.269376	0.235	0.215	1
Ccl2	0.93545	-0.25031	0.104	0.106	1
Sgk1	0.955437	-0.4377	0.809	0.724	1
