# Supplementary material for: Single cell analysis of transcriptome and open chromatin reveals the dynamics of hair follicle stem cell aging
Source: Front Aging. 2023 Jul 3;4:1192149. doi: 10.3389/fragi.2023.1192149 (PMC10350644; doi:10.3389/fragi.2023.1192149)
Supplement: Supplementary file 6 [file Table1.XLSX]

## Sheet: scRNAseq
scRNAseq	gender	cell number	Mean reads per cell	Median genes per cell
P38	M	2397	253460	3334
P53	F	4264	131410	2703
6 month	F	4761	107642	766
12 month	M	5421	96821	2067
24 month	F	3573	190594	2535

## Sheet: scATACseq
scATACseq	gender	cell number	median high-quality fragments per cell	Fraction of high-quality fragments overlapping peaks	Number of peaks	TSS enrichment score
P28	M	6784	36755	0.756	178454	11.18
12 month	M	5263	6718	0.615	111246	12.26
24 month	F	8445	16001	0.734	145689	10.49
