# Supplementary material for: Single cell analysis of transcriptome and open chromatin reveals the dynamics of hair follicle stem cell aging
Source: Front Aging. 2023 Jul 3;4:1192149. doi: 10.3389/fragi.2023.1192149 (PMC10350644; doi:10.3389/fragi.2023.1192149)
Supplement: Supplementary file 7 [file Table5.XLSX]

## Sheet: Sheet1
	id	module	supermodule	dim_1	dim_2
1	Rb1cc1	1	1	2.57099	1.24411
2	Rrs1	2	1	-7.27278	-3.17635
3	Sgk3	1	1	2.55173	1.23565
4	Snhg6	2	1	-6.50197	-2.83207
5	Tcf24	1	1	0.383669	0.0722741
6	Cspp1	1	1	1.90487	1.26948
7	Prex2	1	1	0.526545	0.649448
8	Rpl7	1	1	7.90559	2.99672
9	Eloc	2	1	-6.23708	-2.72377
10	Tmem70	1	1	4.77168	1.27901
11	Jph1	2	1	-7.3262	-0.790799
12	Pi15	1	1	1.58627	0.333984
13	Crispld1	1	1	2.90198	-0.62256
14	Tmem14a	1	1	1.43253	0.852937
15	Smap1	2	1	-6.73928	-3.12189
16	Sdhaf4	1	1	5.96468	0.385196
17	Fam135a	2	1	-7.61477	-1.92226
18	Ptp4a1	2	1	-8.24538	-1.19363
19	Bend6	1	1	1.28319	0.578985
20	Dst	1	1	2.64026	1.54376
21	Plekhb2	2	1	-7.65803	-2.75133
22	Arid5a	2	1	-8.41935	-0.452402
23	Lman2l	1	1	4.4673	1.37642
24	Cnnm3	1	1	2.87764	1.27741
25	Sema4c	1	1	1.4511	-0.132477
26	Cox5b	1	1	6.8227	1.2589
27	Actr1b	1	1	4.73935	1.72663
28	Unc50	1	1	5.65968	0.281512
29	Mrpl30	1	1	7.34295	2.39105
30	Eif5b	2	1	-6.7954	-2.90854
31	Rpl31	1	1	7.7172	2.36294
32	Map4k4	2	1	-6.93685	-1.17535
33	Il1r2	1	1	1.19773	-0.58347
34	Il1rl2	2	1	-6.57344	-3.40291
35	Mfsd9	1	1	4.14314	0.120341
36	8430432A02Rik	1	1	2.30142	0.300728
37	AI597479	1	1	2.07005	1.61943
38	Fhl2	2	1	-5.69982	-2.47864
39	Tex30	2	1	-7.93086	-1.61203
40	Bivm	1	1	2.79034	0.547883
41	Col5a2	1	1	3.10996	2.27115
42	Wdr75	1	1	1.67866	0.721647
43	Slc40a1	1	1	2.71765	0.39821
44	Slc39a10	1	1	3.25877	1.34312
45	Nabp1	2	1	-7.51766	-2.91602
46	Myo1b	1	1	0.75847	0.258799
47	Gls	2	1	-7.6331	0.0489568
48	Nemp2	1	1	4.94177	0.340411
49	Inpp1	1	1	3.08441	0.77935
50	1700019D03Rik	1	1	4.13607	1.68526
51	Ankrd44	1	1	1.87614	0.699531
52	Sf3b1	2	1	-7.08211	-0.932356
53	Coq10b	2	1	-8.09478	-0.941997
54	Hspd1	1	1	6.39712	2.38457
55	Hspe1	1	1	7.10678	2.28261
56	Mob4	2	1	-7.33771	-1.5157
57	Bzw1	2	1	-6.76709	-2.59564
58	Clk1	2	1	-7.64159	0.193826
59	Ndufb3	1	1	6.80714	0.601228
60	Fzd7	1	1	3.82641	1.1764
61	Gm973	1	1	3.10759	-0.466961
62	Nop58	2	1	-6.8208	-2.98384
63	Raph1	2	1	-7.33156	-2.36393
64	Gm20342	1	1	1.34875	-0.451796
65	Eef1b2	1	1	7.83045	2.74868
66	Ccnyl1	2	1	-7.30448	-1.77518
67	Idh1	1	1	4.64931	0.715992
68	Rpe	1	1	3.35912	1.4904
69	Kansl1l	1	1	2.46859	0.406729
70	Acadl	1	1	7.07564	1.36327
71	Lancl1	1	1	4.33498	0.800878
72	Atic	1	1	6.04956	0.327567
73	Rpl37a	1	1	8.09034	2.86604
74	Igfbp5	1	1	2.70914	1.70758
75	Tns1	2	1	-5.22127	-1.19345
76	Arpc2	2	1	-5.91929	-2.53685
77	Pnkd	1	1	6.5952	0.241372
78	Tmbim1	2	1	-7.96195	-0.723618
79	Ctdsp1	1	1	4.50119	1.63062
80	Usp37	2	1	-7.28673	-2.55897
81	Rnf25	2	1	-6.64329	-3.40657
82	Wnt10a	2	1	-8.11202	-2.66174
83	Abcb6	1	1	0.542062	-0.614602
84	Ankzf1	1	1	2.11576	1.20281
85	Tuba4a	2	1	-8.28093	-1.77842
86	Inha	1	1	1.75649	0.951208
87	Epha4	2	1	-6.17366	-3.3566
88	Acsl3	2	1	-8.09826	-1.63925
89	Utp14b	2	1	-7.17386	-0.828378
90	Wdfy1	1	1	2.91495	1.741
91	Mrpl44	1	1	5.32958	1.80312
92	Col4a4	1	1	1.70268	-0.758209
93	Mff	1	1	5.84342	0.991926
94	Agfg1	2	1	-7.01529	-2.09388
95	Sphkap	1	1	1.85612	1.32085
96	Pid1	1	1	3.05522	-0.0385059
97	Trip12	2	1	-5.33262	-1.36704
98	Sp100	1	1	1.08408	0.924065
99	Cab39	2	1	-7.73418	-1.93793
100	Itm2c	1	1	3.86295	1.51291
101	Ncl	2	1	-7.20764	-1.74457
102	Ptma	2	1	-8.06409	0.577724
103	Cops7b	1	1	3.63915	-0.462755
104	Nppc	1	1	0.861034	-0.227475
105	Dis3l2	1	1	2.9189	0.870314
106	Ngef	1	1	4.16251	2.90475
107	Neu2	2	1	-6.70509	-3.58999
108	Dgkd	2	1	-6.40931	-2.17486
109	Usp40	1	1	2.38232	0.730348
110	Hjurp	1	1	2.7982	0.681849
111	Arl4c	1	1	2.77638	-0.600485
112	Sh3bp4	2	1	-7.79212	-1.22446
113	Ackr3	1	1	3.08102	-0.179371
114	Lrrfip1	2	1	-8.12012	-1.67803
115	Ramp1	1	1	1.70077	0.30374
116	Ube2f	2	1	-7.40826	-2.0962
117	Cops9	1	1	6.82351	1.26273
118	Gpc1	1	1	1.75369	0.385376
119	Dusp28	1	1	5.35235	1.62721
120	Rnpepl1	1	1	4.33747	1.54876
121	2310007B03Rik	2	1	-7.44561	-0.82161
122	Mterf4	1	1	5.36939	1.12973
123	Ppp1r7	1	1	5.7487	1.3039
124	Hdlbp	2	1	-7.05923	-1.95647
125	Bok	2	1	-8.31088	-1.02591
126	Dtymk	1	1	6.66903	0.64813
127	Fam174a	1	1	6.16526	0.198133
128	D1Ertd622e	2	1	-8.2673	-0.50734
129	Ppip5k2	1	1	3.05265	0.824381
130	Pam	1	1	3.50823	2.84053
131	Rnf152	1	1	3.46459	1.89199
132	Kdsr	1	1	4.39557	1.72165
133	Serpinb5	2	1	-6.16126	-2.97569
134	Serpinb11	1	1	3.55468	2.89027
135	Serpinb2	2	1	-7.0165	-2.70448
136	Serpinb8	2	1	-6.42872	-2.20062
137	Tsn	1	1	5.90927	0.379064
138	Gli2	2	1	-6.73696	-0.876302
139	Inhbb	1	1	1.29711	-0.174198
140	Dbi	2	1	-4.93915	-1.76549
141	3110009E18Rik	1	1	5.23572	-0.150459
142	Insig2	1	1	0.914142	0.139425
143	Actr3	2	1	-6.06623	-2.83257
144	Nckap5	1	1	2.34966	0.984946
145	Ccnt2	2	1	-5.77169	-1.2092
146	Ubxn4	2	1	-7.14101	-3.23736
147	Cxcr4	1	1	1.11814	0.247154
148	Yod1	2	1	-7.79905	-1.77915
149	AA986860	2	1	-8.33722	-1.74408
150	Mapkapk2	2	1	-8.25014	-1.47222
151	Rassf5	1	1	3.43385	1.51527
152	Pm20d1	1	1	1.29529	-0.835916
153	Slc41a1	2	1	-6.86202	-2.95626
154	Nucks1	1	1	3.59382	0.86396
155	Elk4	2	1	-6.64917	-1.79182
156	Mdm4	1	1	2.86737	0.892319
157	Ppp1r15b	2	1	-7.73622	-1.69661
158	Sox13	1	1	1.77625	0.720497
159	Snrpe	1	1	6.86618	1.12564
160	Btg2	2	1	-7.94676	0.939513
161	Cyb5r1	1	1	4.58517	2.45189
162	Adipor1	1	1	4.78366	3.03448
163	Klhl12	1	1	2.46639	1.39974
164	Lgr6	1	1	3.00045	-0.561022
165	Arl8a	2	1	-7.4759	-0.273976
166	Elf3	2	1	-7.28812	0.248014
167	Rnpep	1	1	1.50926	0.278709
168	Timm17a	1	1	5.1558	0.961311
169	Nav1	1	1	1.92415	0.074509
170	Csrp1	1	1	4.21395	3.09018
171	Phlda3	1	1	4.02755	2.96721
172	Lad1	2	1	-7.00928	-2.82844
173	Pkp1	2	1	-6.1764	-2.44476
174	Tmem9	1	1	4.55331	0.463475
175	Kif21b	2	1	-7.85681	-0.598768
176	5730559C18Rik	2	1	-7.59167	-2.73998
177	Camsap2	2	1	-7.0914	-2.03244
178	Zfp281	2	1	-6.3255	-0.624221
179	Nek7	1	1	3.73449	1.91815
180	2310009B15Rik	1	1	6.19073	0.29238
181	Glrx2	1	1	6.55693	0.529751
182	Rgs2	2	1	-6.66062	-3.41088
183	Ptgs2	2	1	-8.009	-2.20671
184	Hmcn1	1	1	2.35694	0.572348
185	Ivns1abp	2	1	-7.64782	-1.64487
186	Rnf2	2	1	-8.21504	-1.44129
187	Fam129a	1	1	3.69059	2.96262
188	Arpc5	2	1	-5.78431	-2.96376
189	Lamc2	2	1	-6.54988	-3.33566
190	Ier5	2	1	-7.28978	-0.608531
191	Acbd6	1	1	7.51203	2.08122
192	Qsox1	2	1	-7.18354	-3.2086
193	Tor1aip1	2	1	-8.31928	-1.32481
194	Gm2000	1	1	5.94201	3.18056
195	Gm10031	1	1	3.19726	0.169223
196	Abl2	2	1	-7.78912	-1.34568
197	Rasal2	2	1	-5.27011	-1.71199
198	4930523C07Rik	2	1	-8.2237	-0.0735265
199	Mrps14	1	1	6.23516	0.58777
200	Cacybp	1	1	6.5835	1.47681
201	Suco	2	1	-6.21149	-2.04533
202	Vamp4	1	1	5.68402	1.36377
203	Prrc2c	2	1	-5.90566	-1.6898
204	Gorab	1	1	5.11089	0.182872
205	Slc19a2	2	1	-7.4461	-1.62118
206	Gpr161	2	1	-8.4593	-1.50769
207	Tmco1	1	1	6.05	0.782245
208	Pbx1	1	1	3.32159	1.00935
209	Uap1	2	1	-7.16962	-2.71868
210	Nos1ap	1	1	4.72774	3.08701
211	Atf6	2	1	-6.29486	-2.80331
212	Dusp12	1	1	3.36938	0.947501
213	Sdhc	1	1	6.04681	0.867837
214	Ndufs2	1	1	6.95226	2.14877
215	Ufc1	1	1	6.39782	0.363003
216	Nectin4	2	1	-5.69025	-2.06502
217	F11r	2	1	-8.37557	-1.28887
218	Vangl2	1	1	3.47567	1.79831
219	Pex19	1	1	5.76305	0.753063
220	Dcaf8	1	1	3.18627	1.28467
221	Tagln2	2	1	-5.78233	-2.51255
222	Vsig8	1	1	1.07611	-0.192433
223	Dusp23	1	1	4.80092	0.924939
224	Crp	1	1	1.41322	0.580802
225	Ifi202b	2	1	-8.17919	-2.86183
226	Fh1	1	1	5.35271	1.33253
227	Desi2	2	1	-8.54128	-1.22058
228	Cox20	1	1	5.94322	0.750844
229	Hnrnpu	2	1	-7.28778	-1.33819
230	Psen2	1	1	1.57356	-0.373948
231	Itpkb	1	1	3.12769	1.19464
232	H3f3a	1	1	7.17528	1.27508
233	Sde2	2	1	-7.99907	-2.09871
234	Pycr2	1	1	6.27354	1.21925
235	Wdr26	2	1	-6.68435	-1.92694
236	Lbr	2	1	-7.42573	-1.61933
237	Enah	2	1	-7.6707	-0.927576
238	Srp9	1	1	7.72177	2.31073
239	Degs1	2	1	-8.35826	-1.45963
240	Fbxo28	2	1	-6.01681	-3.13579
241	Trp53bp2	2	1	-7.92054	-1.42285
242	Capn2	2	1	-6.51504	-3.03094
243	Dusp10	2	1	-7.96672	0.298658
244	2023-03-02	1	1	4.60354	0.755714
245	Eprs	2	1	-5.70218	-1.94816
246	Kcnk2	1	1	3.30626	1.64768
247	Gm37422	1	1	4.01269	-0.247241
248	Flvcr1	2	1	-8.1559	-1.67134
249	Tatdn3	1	1	5.25682	0.667589
250	Fam71a	1	1	3.9952	-0.37924
251	Atf3	2	1	-8.02981	0.586743
252	Nenf	1	1	6.65854	1.07544
253	Rcor3	1	1	2.77714	1.18734
254	Gm10516	1	1	3.4972	0.243539
255	Kcnh1	2	1	-5.36656	-2.06491
256	Sertad4	1	1	4.27757	2.08044
257	Irf6	2	1	-7.47847	-2.62462
258	A130010J15Rik	2	1	-6.53221	-2.96248
259	Lamb3	1	1	4.30834	2.5421
260	G0s2	1	1	3.84527	2.9234
261	Plxna2	2	1	-5.56994	-1.28955
262	Cd34	1	1	4.34659	2.80775
263	Rpp38	2	1	-6.71928	-3.61531
264	Fam107b	2	1	-8.25483	-2.01239
265	Frmd4a	1	1	0.8235	0.135305
266	Sephs1	1	1	1.3562	0.135518
267	Phyh	1	1	1.11416	0.507829
268	Ccdc3	1	1	4.2942	2.78184
269	Proser2	2	1	-7.15043	-1.91434
270	Gata3	2	1	-7.38413	0.369291
271	Atp5c1	1	1	6.80633	1.95902
272	Kin	2	1	-7.33134	-2.92568
273	Itih5	1	1	1.13664	-0.404268
274	Prkcq	1	1	0.887623	-0.141872
275	Pfkfb3	1	1	1.36355	-0.225549
276	Il15ra	2	1	-6.21924	-3.15299
277	Mindy3	2	1	-6.73893	-2.37253
278	C1ql3	1	1	3.66789	3.0066
279	Trdmt1	1	1	2.2759	1.06982
280	Stam	2	1	-7.46279	-1.9459
281	Arl5b	2	1	-7.68243	-1.23818
282	Plxdc2	1	1	3.04241	0.649619
283	Commd3	1	1	6.17641	0.863583
284	Otud1	2	1	-8.51715	-0.389552
285	Abi1	2	1	-6.08179	-2.05411
286	Nrarp	2	1	-7.43667	-0.0439311
287	Tor4a	1	1	1.55344	1.72228
288	Tubb4b	2	1	-7.80068	-0.0366396
289	Cysrt1	2	1	-8.30088	-0.632346
290	Ssna1	1	1	5.85551	0.147653
291	Anapc2	1	1	4.75919	1.82773
292	Entpd2	1	1	3.72236	2.62611
293	Npdc1	1	1	5.58784	2.06644
294	Paxx	1	1	5.86703	1.9415
295	Edf1	1	1	6.37745	1.72191
296	Bmyc	1	1	3.31108	-0.316805
297	Egfl7	1	1	3.35397	0.109472
298	Rpl7a	1	1	7.69686	2.66361
299	Surf1	1	1	6.23733	1.71395
300	Sardh	1	1	1.75199	0.280936
301	Brd3	1	1	3.39559	0.660024
302	Rxra	1	1	2.26015	0.895572
303	Col5a1	1	1	2.00135	1.26915
304	Mrps2	1	1	4.17374	1.41283
305	Ralgds	2	1	-7.58257	-3.13419
306	Setx	1	1	1.9468	0.600701
307	Cercam	1	1	0.448397	0.17894
308	Gle1	1	1	3.88671	0.944858
309	Set	1	1	7.59286	2.06781
310	Zdhhc12	1	1	2.23	1.52593
311	Zer1	1	1	2.78513	0.942021
312	Endog	1	1	6.31205	0.376187
313	Dolk	1	1	4.2267	1.81568
314	Dolpp1	1	1	4.37129	0.952931
315	Ptpa	1	1	4.20498	1.02642
316	Ier5l	2	1	-7.82771	0.925724
317	Ptges	2	1	-8.32019	-0.019116
318	Uck1	1	1	4.67607	1.69994
319	Swi5	1	1	6.46308	0.835954
320	1110008P14Rik	1	1	6.97935	1.51027
321	Slc25a25	2	1	-8.22704	-1.23167
322	Dpm2	1	1	5.05151	0.789024
323	Ak1	1	1	2.31254	-0.0442127
324	Fpgs	1	1	4.32157	1.59598
325	Cdk9	2	1	-8.33237	-1.42879
326	Sh2d3c	1	1	1.00409	0.795006
327	Fam129b	2	1	-8.11842	-2.02285
328	Rpl12	1	1	8.13471	3.01766
329	Slc2a8	1	1	2.10285	-0.849102
330	Angptl2	1	1	4.38655	2.50889
331	Zbtb43	2	1	-7.87522	-1.65623
332	Hspa5	2	1	-7.32599	-0.70875
333	Rab14	2	1	-6.47664	-0.958585
334	Gsn	1	1	4.02722	1.32787
335	Ndufa8	1	1	6.47234	0.550619
336	Dennd1a	1	1	3.04932	0.825447
337	Lhx2	1	1	3.67716	1.0805
338	Nek6	1	1	0.828567	0.186034
339	Rpl35	1	1	8.11697	2.75333
340	Ppp6c	2	1	-6.06699	-2.37134
341	Orc4	2	1	-8.45468	-1.58483
342	Lypd6b	1	1	2.32517	-0.131469
343	Mmadhc	1	1	6.02344	1.29017
344	Rnd3	2	1	-7.39609	-0.709489
345	Nmi	1	1	0.99524	0.776191
346	Fmnl2	1	1	1.44775	-0.409167
347	Nr4a2	2	1	-8.57853	-0.564268
348	Acvr1	2	1	-6.25073	-2.79659
349	Dapl1	1	1	1.48857	0.444132
350	2023-03-07	2	1	-7.2111	-1.55076
351	Itgb6	2	1	-5.27403	-1.89246
352	Rbms1	2	1	-7.5403	-2.51354
353	Grb14	1	1	2.18804	-0.183777
354	Cobll1	2	1	-7.95756	-1.14007
355	Galnt3	2	1	-6.58962	-3.2242
356	Ttc21b	1	1	2.98826	-0.336686
357	Stk39	1	1	0.902454	-0.198594
358	Cers6	1	1	1.00389	0.0271844
359	Dhrs9	1	1	0.548042	-0.342197
360	Phospho2	1	1	5.82731	0.499296
361	Klhl23	1	1	2.55296	-0.226943
362	Gorasp2	1	1	5.46879	1.0809
363	Dync1i2	1	1	6.40996	0.947776
364	Itga6	2	1	-6.89405	-1.50638
365	Cdca7	1	1	4.572	1.96465
366	Sp3os	1	1	4.14815	0.248653
367	Cir1	1	1	4.76209	0.474566
368	Chrna1os	1	1	2.32618	-0.540537
369	Hoxd9	1	1	4.81413	2.29317
370	Hoxd8	1	1	5.06218	1.94211
371	Hnrnpa3	2	1	-6.10208	-2.49043
372	Nfe2l2	2	1	-8.42504	-1.19911
373	Agps	2	1	-7.80461	-1.01738
374	Prkra	1	1	6.7332	2.18907
375	Ube2e3	1	1	5.79728	1.05693
376	Ssfa2	2	1	-6.58158	-2.15207
377	Zc3h15	2	1	-6.45892	-2.72218
378	Fam171b	1	1	3.89828	2.12825
379	Ctnnd1	2	1	-6.28721	-1.81544
380	Selenoh	1	1	6.3534	0.315016
381	Zdhhc5	2	1	-7.74256	-2.12203
382	Serping1	1	1	0.962707	0.188293
383	Ssrp1	1	1	6.12217	1.21435
384	Tnks1bp1	2	1	-6.89758	-2.17018
385	Mtch2	2	1	-5.61512	-2.84702
386	Celf1	2	1	-7.47032	-1.08052
387	Psmc3	1	1	6.57896	1.39643
388	Pacsin3	2	1	-6.60784	-2.40853
389	Large2	1	1	2.18525	0.911392
390	Pex16	1	1	5.95427	1.06911
391	Mapk8ip1	1	1	3.49943	0.399639
392	Prdm11	1	1	3.63573	1.25556
393	Trp53i11	1	1	4.62959	1.70787
394	Commd9	1	1	6.30139	0.859614
395	Cd44	2	1	-7.3902	-2.72039
396	Apip	1	1	6.49593	0.0967735
397	Abtb2	2	1	-7.71592	-2.66805
398	Cd59a	1	1	4.94572	2.39429
399	Hipk3	2	1	-7.02775	-1.08679
400	Tcp11l1	1	1	5.08869	0.418147
401	Prrg4	2	1	-8.11867	-1.27139
402	Eif3m	1	1	7.4909	2.65173
403	Rcn1	1	1	1.75706	0.0278446
404	Immp1l	1	1	6.65336	0.571208
405	Arl14ep	1	1	1.93854	0.218906
406	Bdnf	1	1	3.25109	2.88011
407	Lgr4	1	1	1.81596	0.467837
408	Ccdc34	1	1	4.67965	0.142991
409	Nop10	1	1	7.08633	1.20862
410	Slc12a6	1	1	3.40942	1.98926
411	Emc4	1	1	6.20575	1.2254
412	Grem1	1	1	3.88648	2.8722
413	Spred1	1	1	2.73719	0.957291
414	Thbs1	2	1	-6.91909	-2.97676
415	Srp14	1	1	6.27241	1.15077
416	Pak6	2	1	-6.26464	-3.427
417	Bahd1	2	1	-8.27425	-1.13818
418	Chp1	1	1	4.76305	3.11468
419	1700020I14Rik	1	1	3.27484	1.04254
420	Ehd4	2	1	-6.4781	-2.1463
421	Tmem87a	1	1	1.01702	0.579966
422	Cdan1	1	1	1.55984	-0.552921
423	Ttbk2	1	1	2.07529	0.725171
424	Tgm5	1	1	4.13394	2.72049
425	Ckmt1	1	1	5.03864	2.15421
426	Pdia3	1	1	6.60452	1.8362
427	Serf2	1	1	7.13309	1.50967
428	Casc4	1	1	1.90119	0.0561198
429	Eif3j1	2	1	-7.2664	-2.57329
430	Patl2	1	1	0.679501	0.444884
431	B2m	1	1	0.525904	1.37071
432	Duoxa1	1	1	4.56182	2.17517
433	Duox1	1	1	4.24474	2.44763
434	Shf	1	1	4.09975	2.50469
435	Sqor	1	1	2.26554	-0.237802
436	Myef2	1	1	2.19369	0.0832869
437	Dut	1	1	5.29273	2.24022
438	Eid1	1	1	5.13078	0.535948
439	Cops2	1	1	6.96006	2.50342
440	Gabpb1	2	1	-7.09164	-3.31932
441	Usp50	2	1	-6.26655	-3.01326
442	Blvra	1	1	6.49142	0.270632
443	Tmem127	1	1	1.82664	0.489149
444	Stard7	1	1	3.2508	1.82539
445	Dusp2	1	1	1.32242	0.32756
446	Prom2	1	1	1.59798	0.15899
447	1500011K16Rik	1	1	6.16925	0.206588
448	Zc3h6	1	1	3.85401	0.067392
449	A730036I17Rik	1	1	2.65364	-0.00111448
450	Sirpa	1	1	3.42429	1.43555
451	Nop56	2	1	-7.00866	-2.26908
452	Ptpra	1	1	4.06168	1.3263
453	Mrps26	1	1	6.45982	0.442582
454	Itpa	1	1	6.03716	0.892053
455	Cenpb	1	1	4.91693	1.14097
456	Cdc25b	1	1	3.80462	1.26565
457	Prnp	2	1	-8.44789	-1.44851
458	Slc23a2	1	1	1.17054	-0.113002
459	Pcna	2	1	-8.09853	-1.50722
460	Trmt6	1	1	1.22827	0.986297
461	Crls1	1	1	4.37267	0.95891
462	Bmp2	2	1	-7.56128	-1.73628
463	Plcb4	1	1	2.22926	1.27213
464	Jag1	2	1	-6.96638	-3.24121
465	Btbd3	1	1	2.38579	1.08101
466	Ism1	1	1	1.55708	0.335235
467	Flrt3	2	1	-6.13132	-3.24828
468	Dstn	1	1	5.45253	2.80237
469	Rrbp1	2	1	-5.7579	-1.15126
470	Smim26	1	1	4.92879	0.75323
471	Dtd1	1	1	5.7505	0.537576
472	Rin2	1	1	3.78446	1.59054
473	Naa20	1	1	5.15367	1.26276
474	Cst3	1	1	6.48177	1.78908
475	Abhd12	1	1	5.15735	1.12298
476	Fam110a	2	1	-7.80389	-2.13648
477	Srxn1	2	1	-6.96151	-3.4326
478	Rbck1	1	1	4.64897	1.40041
479	Id1	2	1	-8.08122	0.744956
480	Pdrg1	1	1	5.95197	1.08932
481	Asxl1	2	1	-7.38	-1.30944
482	Commd7	1	1	5.59736	1.0329
483	Mapre1	2	1	-7.09936	-1.85879
484	Snta1	1	1	1.87769	1.37315
485	Chmp4b	2	1	-6.31769	-2.60706
486	Raly	2	1	-6.62328	-2.11424
487	Eif2s2	2	1	-7.06987	-2.66045
488	Dynlrb1	1	1	6.69876	1.50048
489	Map1lc3a	2	1	-8.4493	-1.63054
490	Trpc4ap	2	1	-5.05122	-1.32001
491	Eif6	2	1	-6.94009	-2.73122
492	Gm16098	2	1	-6.65234	-3.61597
493	Uqcc1	1	1	4.20284	0.965358
494	6430550D23Rik	1	1	2.83435	-0.63958
495	Rbm12	2	1	-7.16239	-2.28999
496	Nfs1	1	1	6.71733	1.17291
497	Romo1	1	1	6.83769	0.735876
498	Rbm39	2	1	-6.55794	-1.25721
499	Scand1	1	1	5.12643	0.231039
500	2900097C17Rik	1	1	2.73945	1.53967
501	Epb41l1	1	1	2.05075	0.19688
502	Dlgap4	2	1	-8.23304	-1.35571
503	Myl9	1	1	2.76126	-0.611866
504	Tgif2	2	1	-8.26361	-0.0109638
505	1110008F13Rik	1	1	6.69238	1.77816
506	Manbal	1	1	6.33035	1.10695
507	Src	2	1	-7.69745	-2.59716
508	Blcap	2	1	-7.02976	-2.59649
509	Tgm2	1	1	1.7873	-0.554239
510	Lbp	1	1	2.37636	-0.0396975
511	Snhg11	1	1	3.58143	0.268641
512	Fam83d	2	1	-7.91577	0.760713
513	Mafb	1	1	1.03895	0.267985
514	Top1	2	1	-7.21996	-1.50214
515	Chd6	1	1	2.44024	1.16519
516	Srsf6	1	1	1.9882	0.777771
517	Mybl2	1	1	0.953155	-0.610845
518	Oser1	2	1	-8.30956	-1.15893
519	Fitm2	2	1	-7.04005	-1.83111
520	Serinc3	2	1	-6.63633	-2.05349
521	Pkig	1	1	4.99156	-0.141394
522	Rbpjl	1	1	3.90167	-0.435499
523	Sdc4	2	1	-8.33538	-0.905891
524	Sys1	2	1	-7.41264	-3.05641
525	Pigt	1	1	4.51467	1.42976
526	Wfdc3	1	1	4.38475	2.92539
527	Snx21	1	1	4.38675	1.90579
528	Trp53rka	1	1	5.72983	0.175556
529	Eya2	1	1	0.882112	-0.206967
530	Zmynd8	1	1	3.07458	1.0174
531	Sulf2	1	1	4.10462	2.76964
532	Tmem189	2	1	-5.70987	-2.65903
533	Cebpb	2	1	-7.47454	-1.32129
534	Ptpn1	2	1	-8.12457	-2.06509
535	Pard6b	2	1	-8.37164	-1.28413
536	Atp9a	1	1	3.91969	1.34909
537	Tshz2	1	1	3.5904	-0.143664
538	Pmepa1	2	1	-7.87234	-2.41736
539	Rab22a	2	1	-7.77051	-2.03891
540	Vapb	1	1	6.58515	1.04442
541	Stx16	1	1	3.27303	0.734142
542	Npepl1	1	1	5.26739	0.795912
543	Ctsz	1	1	2.72839	-0.00281082
544	Atp5e	1	1	7.23394	1.5656
545	Zfp968	1	1	0.624003	0.0482472
546	Gm2026	1	1	0.994207	0.563874
547	Fam217b	1	1	2.13714	-0.460789
548	Psma7	1	1	6.5464	0.567022
549	Mtg2	1	1	5.21	0.812266
550	Lama5	2	1	-6.76989	-2.29903
551	Rps21	1	1	7.84909	3.06514
552	Gid8	1	1	5.56093	1.28235
553	Ythdf1	2	1	-7.47294	-1.94067
554	Ppdpf	1	1	5.68746	1.12129
555	Gmeb2	2	1	-7.8654	-1.80152
556	Dnajc5	2	1	-7.81079	-2.40294
557	Polr3k	1	1	5.32787	1.94287
558	Usp27x	2	1	-7.22254	-3.19825
559	Plp2	1	1	6.29706	2.29167
560	Praf2	1	1	6.20015	1.27024
561	Tfe3	2	1	-7.81524	0.034067
562	Rbm3	1	1	7.31122	1.04735
563	Dynlt3	1	1	5.72978	1.67466
564	Mid1ip1	1	1	0.939665	-0.619364
565	Atp6ap2	2	1	-8.29524	-1.36435
566	Ddx3x	2	1	-7.16217	-1.06229
567	Kdm6a	2	1	-7.81877	-0.279291
568	Ndufb11	1	1	6.9882	1.5382
569	Timp1	1	1	1.81454	-0.672874
570	Il13ra1	2	1	-6.67655	-3.13411
571	Pgrmc1	2	1	-6.24346	-3.21483
572	Slc25a5	2	1	-5.93578	-2.72416
573	Ube2a	2	1	-6.92347	-2.70551
574	Rpl39	1	1	8.11004	2.78109
575	Upf3b	1	1	5.39956	0.65042
576	Ndufa1	1	1	7.08933	1.19778
577	Lamp2	1	1	2.69926	1.41809
578	Elf4	2	1	-7.39321	-1.68737
579	Rap2c	2	1	-6.77422	-2.04244
580	Gpc4	1	1	1.23912	0.0456883
581	Hprt	2	1	-5.72831	-2.93123
582	Fhl1	1	1	5.06527	1.90559
583	Fmr1	2	1	-7.2854	-1.18498
584	Ids	1	1	2.83145	1.4697
585	Tmem185a	1	1	3.1771	-0.0975669
586	Zfp185	1	1	3.36483	1.61231
587	Xlr3a	1	1	4.52189	-0.1503
588	Xlr3b	1	1	4.21271	-0.134694
589	Bgn	1	1	1.69528	0.349568
590	Slc6a8	2	1	-6.42945	-1.8413
591	Naa10	1	1	6.89876	1.55302
592	Flna	2	1	-6.08564	-1.93015
593	Emd	2	1	-7.39692	-3.01523
594	Rpl10	1	1	8.19276	2.79635
595	Fam50a	1	1	5.90038	0.216702
596	Lage3	1	1	5.71983	0.771022
597	Slc10a3	2	1	-6.45905	-3.49191
598	Fundc2	1	1	7.02935	1.30474
599	Mtcp1	1	1	2.43308	-0.737705
600	Pls3	2	1	-6.55954	-2.3929
601	Tbl1x	2	1	-5.75685	-0.984459
602	Prkx	2	1	-8.26411	-1.18995
603	Tmem47	1	1	2.5089	0.145028
604	Msn	2	1	-8.18569	-1.45723
605	Ar	1	1	2.71349	0.137115
606	Efnb1	2	1	-7.46539	-0.336858
607	Igbp1	1	1	7.41898	2.73701
608	Pdzd11	1	1	7.00596	0.791286
609	Med12	1	1	1.77361	1.56207
610	Ogt	1	1	2.66815	0.901921
611	Rps4x	1	1	7.91869	2.88795
612	Chic1	1	1	3.28067	-0.267356
613	Tsix	1	1	1.45756	-0.786241
614	Xist	2	1	-4.9119	-2.41938
615	Rlim	2	1	-6.95593	-1.01595
616	Atrx	1	1	2.50284	0.898101
617	Cox7b	1	1	6.56092	2.3523
618	Pgk1	2	1	-5.83618	-2.78886
619	Itm2a	1	1	2.84658	0.0100018
620	2610002M06Rik	1	1	1.89702	-0.175338
621	Sh3bgrl	1	1	2.78721	-0.131254
622	Pof1b	2	1	-5.81467	-1.82459
623	Rpl36a	1	1	8.18896	2.77948
624	Hnrnph2	1	1	2.96193	0.300138
625	Armcx2	1	1	1.50715	-0.44793
626	Gprasp2	1	1	2.32055	-0.467484
627	Arxes2	1	1	3.58058	-0.108552
628	Arxes1	1	1	1.87584	-0.119366
629	Tceal8	1	1	5.72072	0.407528
630	Tceal9	1	1	4.38857	2.9291
631	Bex3	1	1	7.14666	1.39397
632	Tceal3	1	1	2.91613	0.074638
633	Tceal1	1	1	5.00735	0.0890893
634	Morf4l2	2	1	-6.23032	-2.38685
635	Acsl4	2	1	-7.86837	-2.60273
636	Maged2	1	1	2.13635	-0.277644
637	Gnl3l	2	1	-5.58785	-2.73584
638	Huwe1	2	1	-6.75412	-1.72454
639	Kdm5c	2	1	-7.40324	-1.34461
640	Sat1	2	1	-7.8172	-0.0260247
641	Acot9	2	1	-6.79845	-3.16868
642	Prdx4	1	1	6.00057	1.03198
643	Sms	1	1	3.06181	-0.575489
644	Rps6ka3	2	1	-7.12178	-3.24693
645	Eif1ax	2	1	-6.33011	-2.59696
646	Sh3kbp1	1	1	4.36286	2.82573
647	Rbbp7	2	1	-7.16679	-2.3855
648	Piga	2	1	-7.06466	-1.64138
649	Fancb	1	1	2.46896	-0.602097
650	Gpm6b	1	1	1.42946	-0.434995
651	Egfl6	1	1	4.35507	2.62946
652	Tmsb4x	1	1	5.38961	2.74548
653	Hccs	2	1	-7.87176	-2.27249
654	Mid1	2	1	-7.03858	-1.39453
655	Gm8797	2	1	-5.0265	-2.45161
656	Hey1	1	1	4.78964	0.293244
657	Zbtb10	2	1	-8.05524	-0.681147
658	Fabp5	1	1	0.969845	-0.289371
659	Zfand1	1	1	6.32518	0.33452
660	Chmp4c	2	1	-7.726	-2.63599
661	1810022K09Rik	1	1	7.01838	0.910755
662	Mtfr1	2	1	-7.70176	-2.83202
663	Hps3	1	1	3.00869	0.638892
664	Gyg	1	1	0.622748	0.621635
665	Tbl1xr1	1	1	2.36831	0.3769
666	Naaladl2	1	1	3.56532	0.189463
667	Nlgn1	1	1	1.6892	-0.716429
668	Nceh1	1	1	1.5236	-0.203963
669	Fndc3b	2	1	-5.54162	-0.92006
670	Tnik	1	1	0.967895	0.100184
671	Rpl22l1	1	1	7.94549	2.69439
672	Sec62	2	1	-6.01997	-2.01762
673	Phc3	1	1	2.79919	0.93318
674	Skil	2	1	-8.31078	-0.943911
675	Zmat3	1	1	5.09587	1.86122
676	Actl6a	1	1	4.57047	1.13924
677	Ndufb5	1	1	7.08329	2.00954
678	Ttc14	1	1	2.64977	0.797507
679	Fxr1	2	1	-7.67668	-1.84906
680	Dnajc19	1	1	6.39704	1.02921
681	Dcun1d1	2	1	-5.43322	-1.97899
682	Acad9	1	1	1.61944	0.199005
683	D3Ertd254e	1	1	2.04464	1.55257
684	Anxa5	1	1	6.72237	1.75327
685	4932438A13Rik	2	1	-6.23524	-1.75671
686	Spry1	1	1	3.92206	0.588018
687	Hspa4l	1	1	4.23248	2.37128
688	Larp1b	2	1	-7.71945	-1.63956
689	Pgrmc2	1	1	4.22743	1.69807
690	D3Ertd751e	1	1	4.5406	1.24298
691	Noct	2	1	-7.40472	-2.79303
692	Elf2	2	1	-7.53017	-1.34503
693	Ndufc1	1	1	6.54525	0.874389
694	Naa15	2	1	-7.79753	-2.05437
695	Setd7	2	1	-5.8786	-0.979759
696	Maml3	1	1	2.78907	0.765835
697	Foxo1	2	1	-6.95783	-1.20479
698	Lhfp	1	1	3.67235	0.202572
699	Proser1	1	1	2.42331	0.782008
700	Frem2	1	1	3.67056	1.04189
701	Postn	1	1	3.64335	2.92818
702	Alg5	1	1	5.85151	0.235989
703	Smad9	1	1	3.759	1.80853
704	Rfxap	1	1	4.69101	2.08836
705	Dclk1	1	1	0.709025	0.223811
706	Nbea	1	1	1.33884	-0.892256
707	Wwtr1	2	1	-7.74813	-0.898685
708	Commd2	1	1	6.50129	0.759916
709	Pfn2	1	1	4.47998	2.8633
710	Tsc22d2	2	1	-7.27505	-2.03718
711	Serp1	2	1	-7.23232	-2.85142
712	Selenot	2	1	-5.35867	-1.16782
713	Siah2	2	1	-8.15802	-1.23097
714	Gpr87	2	1	-7.44521	-2.95208
715	P2ry1	1	1	4.326	1.07188
716	Rap2b	2	1	-7.14675	-2.96418
717	Mme	1	1	2.67404	-0.203536
718	Slc33a1	1	1	3.62355	0.829391
719	Tiparp	2	1	-7.1545	-1.22475
720	Ccnl1	2	1	-7.59389	-0.177254
721	Lxn	1	1	5.2412	1.11794
722	Kpna4	2	1	-7.67578	-1.85613
723	Nmd3	2	1	-6.80011	-3.10793
724	Golim4	2	1	-5.33288	-1.33017
725	Rapgef2	2	1	-8.12041	-1.34804
726	Fnip2	2	1	-7.30185	-2.81636
727	Etfdh	2	1	-7.56795	-2.5255
728	Fam198b	1	1	1.60852	-0.509476
729	Glrb	1	1	2.60872	-0.252035
730	Ctso	1	1	1.99864	1.44796
731	Rbm46	1	1	1.52321	-0.350756
732	Lrat	1	1	1.87407	1.46315
733	Mnd1	1	1	6.62858	1.70472
734	Trim2	1	1	4.30178	1.87354
735	Fhdc1	2	1	-8.52403	-0.750942
736	Fbxw7	2	1	-5.55558	-1.36165
737	Fam160a1	2	1	-7.10208	-1.6202
738	Rps3a1	1	1	7.99338	2.92683
739	Dclk2	2	1	-4.78178	-1.4987
740	Cd1d1	1	1	2.66061	-0.214078
741	Kirrel	1	1	2.49382	0.529609
742	Etv3	2	1	-7.04942	-2.57755
743	Hdgf	2	1	-6.38446	-2.06917
744	Naxe	1	1	5.97982	0.427294
745	Mef2d	2	1	-8.33059	-0.833875
746	Cct3	2	1	-6.38912	-2.87338
747	Paqr6	1	1	5.00044	0.575911
748	Pmf1	1	1	4.7125	0.873516
749	Sema4a	1	1	3.89565	1.1771
750	Lmna	2	1	-8.06705	-0.524846
751	Rab25	1	1	6.79803	1.62958
752	Lamtor2	1	1	6.44818	0.69815
753	Ssr2	1	1	7.14337	0.757553
754	Arhgef2	2	1	-5.45488	-0.789536
755	2810403A07Rik	2	1	-7.88378	-1.8082
756	Krtcap2	1	1	6.65774	1.40049
757	Dpm3	1	1	6.75355	0.72864
758	Efna1	2	1	-8.13891	-0.254396
759	Efna3	1	1	4.62558	2.09625
760	Efna4	1	1	4.54266	0.85648
761	Adam15	1	1	4.45284	2.16284
762	Zbtb7b	2	1	-8.14405	-0.350076
763	4933434E20Rik	1	1	5.06249	1.46323
764	Tpm3	2	1	-6.92297	-2.53759
765	Rps27	1	1	8.16736	3.00542
766	Gatad2b	2	1	-7.70363	-0.233751
767	Slc27a3	1	1	5.26061	1.48542
768	S100a1	1	1	7.04828	1.38746
769	S100a14	2	1	-6.6051	-2.8178
770	S100a16	2	1	-5.72184	-2.85108
771	S100a4	1	1	3.86314	2.88485
772	S100a6	1	1	5.11907	2.89391
773	Lor	1	1	0.718364	-0.31968
774	Sprr1a	2	1	-6.24433	-3.41202
775	2310046K23Rik	2	1	-6.51306	-2.69734
776	S100a11	2	1	-5.78015	-2.99577
777	S100a10	2	1	-5.67041	-2.87122
778	Them5	1	1	1.24187	0.268843
779	Selenbp1	1	1	4.14273	2.75968
780	Zfp687	1	1	2.47188	-0.614049
781	Psmd4	1	1	6.92869	0.701415
782	Pip5k1a	2	1	-7.66167	-1.39467
783	Tmod4	1	1	1.0726	0.716115
784	Gabpb2	1	1	3.7817	0.948049
785	Cdc42se1	1	1	3.27679	2.38477
786	Mindy1	1	1	3.37338	0.873101
787	Cers2	1	1	3.80599	2.32928
788	Mcl1	2	1	-8.13935	-0.523231
789	Ecm1	2	1	-6.02096	-1.59627
790	Mrps21	1	1	6.06601	1.12446
791	Aph1a	1	1	6.01407	1.78515
792	Otud7b	2	1	-7.8243	-1.77407
793	Bola1	1	1	5.63554	0.097026
794	Txnip	1	1	4.02256	1.3514
795	Lix1l	1	1	3.63458	3.02865
796	Fam46c	2	1	-7.6311	-0.215565
797	Igsf3	2	1	-7.03232	-1.84831
798	Atp1a1	2	1	-5.16482	-1.79205
799	Casq2	1	1	0.673199	0.721914
800	Ngf	2	1	-7.07975	-3.29371
801	Tspan2	1	1	4.18738	1.4124
802	Csde1	2	1	-7.53204	-0.484665
803	Nras	2	1	-7.13265	-3.08082
804	Dennd2c	2	1	-7.91117	-1.32638
805	Bcas2	2	1	-8.38075	-1.12114
806	Ap4b1	1	1	1.82587	-0.275968
807	Slc16a1	2	1	-7.0474	-1.16529
808	Rhoc	1	1	3.00156	-0.0623613
809	Capza1	2	1	-7.19317	-3.10284
810	Gm40117	1	1	3.22732	-0.00165306
811	Cttnbp2nl	2	1	-7.443	-3.08905
812	Fam212b	1	1	1.52472	-0.612265
813	Atp5f1	1	1	6.97392	1.02821
814	Lamtor5	1	1	6.13305	0.750218
815	Rbm15	2	1	-7.72235	-1.21408
816	Ahcyl1	2	1	-6.57013	-2.10879
817	Csf1	2	1	-7.97219	-3.11005
818	4933431E20Rik	1	1	5.84584	0.663831
819	Gstm5	1	1	6.54952	1.26961
820	Gstm2	1	1	2.80109	-0.150529
821	Gstm1	1	1	5.09845	0.266128
822	Gnai3	2	1	-7.08825	-2.68308
823	Psma5	1	1	7.19673	1.25467
824	Celsr2	1	1	1.31729	0.191684
825	Taf13	2	1	-5.78912	-3.0341
826	Wdr47	2	1	-8.13094	-0.244663
827	Gpsm2	1	1	2.81487	1.14721
828	Aknad1	1	1	3.21357	1.16207
829	Prpf38b	2	1	-6.54176	-1.4278
830	Vav3	1	1	0.467378	-0.293201
831	Dbt	1	1	4.76002	1.46598
832	Mfsd14a	2	1	-7.77958	-2.44501
833	Agl	1	1	1.66916	0.114784
834	Frrs1	1	1	1.6811	0.0455378
835	Palmd	2	1	-5.7507	-3.00972
836	Snx7	1	1	6.15447	2.26733
837	Dpyd	1	1	3.36165	2.16688
838	Ptbp2	2	1	-7.20117	-1.81324
839	Cnn3	1	1	1.07687	0.0405866
840	F3	2	1	-7.6259	-2.48539
841	Gclm	1	1	1.37966	0.163476
842	Dnttip2	2	1	-6.88435	-2.94188
843	Bcar3	2	1	-6.13535	-3.31586
844	Gm4610	1	1	2.16997	-0.229577
845	Fnbp1l	2	1	-6.71368	-1.76582
846	Usp53	2	1	-7.95794	-1.64528
847	Camk2d	2	1	-7.10528	-3.22118
848	Larp7	2	1	-6.73879	-3.264
849	Ostc	1	1	6.26477	0.675145
850	Rpl34	1	1	8.28266	2.86381
851	Hadh	1	1	6.06876	1.9575
852	Sgms2	2	1	-6.95101	-2.50255
853	Aimp1	1	1	6.27437	0.824064
854	Npnt	2	1	-4.63465	-1.66026
855	Ppa2	1	1	6.69233	0.75321
856	Tet2	1	1	0.636698	0.518065
857	Cisd2	2	1	-6.51464	-2.1098
858	Ube2d3	2	1	-7.51835	-1.76987
859	Manba	1	1	1.33856	0.236902
860	Nfkb1	2	1	-7.23827	-1.90847
861	Slc39a8	1	1	3.73766	2.9911
862	H2afz	2	1	-6.33574	-2.34314
863	Lamtor3	1	1	5.15352	1.20762
864	Adh7	1	1	5.6482	1.59991
865	Eif4e	2	1	-7.50646	-2.1841
866	Pdlim5	2	1	-7.48963	-1.51572
867	Pkn2	2	1	-6.67953	-1.70411
868	Lmo4	1	1	4.14604	1.59137
869	Hs2st1	1	1	5.27321	0.344483
870	Selenof	1	1	5.92673	1.63414
871	Sh3glb1	2	1	-6.73549	-2.8145
872	Clca3a2	1	1	0.520818	1.3574
873	Znhit6	1	1	6.65268	0.529699
874	Cyr61	2	1	-8.40072	-1.02454
875	Gm17501	2	1	-6.71734	-3.61523
876	Bcl10	2	1	-7.41292	-2.12986
877	Lpar3	1	1	1.39775	0.514348
878	Ssx2ip	1	1	4.68837	2.34009
879	Gng5	1	1	7.28005	1.44102
880	Adgrl2	1	1	1.37551	0.22536
881	Dnajb4	2	1	-8.02315	0.600502
882	Fubp1	2	1	-6.64843	-1.96541
883	Nexn	1	1	2.198	1.37297
884	Miga1	1	1	3.1743	0.31353
885	Pigk	1	1	4.45633	0.612822
886	St6galnac5	1	1	2.6099	-0.229379
887	Wls	1	1	2.83579	-0.00519477
888	Rps20	1	1	7.96869	2.83742
889	Plag1	1	1	4.23591	1.75284
890	Gm11808	1	1	8.1532	2.97567
891	Sdr16c5	2	1	-8.2571	0.196232
892	Impad1	1	1	2.79037	0.537544
893	Sdcbp	2	1	-6.20431	-3.38873
894	Car8	2	1	-7.39007	0.20398
895	Rab2a	1	1	6.92869	1.38263
896	Plekhf2	2	1	-8.18899	-1.04122
897	Ndufaf6	1	1	4.45892	2.81753
898	Gem	2	1	-8.17694	-0.162714
899	Fam92a	1	1	6.46621	1.07875
900	Triqk	1	1	4.26273	0.0150336
901	Otud6b	1	1	5.46338	1.7512
902	Tmem64	1	1	3.43197	1.21778
903	Decr1	1	1	2.33398	0.16414
904	Osgin2	2	1	-7.92797	-0.808267
905	Pnisr	1	1	2.60504	0.799172
906	Ndufaf4	1	1	2.4652	-0.643058
907	Bach2	2	1	-7.56837	-0.659923
908	Casp8ap2	1	1	2.63099	1.54478
909	Lyrm2	1	1	5.85355	0.0606736
910	Ube2j1	2	1	-6.98684	-2.82718
911	Pnrc1	2	1	-7.78381	0.0153142
912	Smim8	1	1	5.7841	0.384717
913	Zfp292	1	1	3.30278	0.742916
914	Topors	2	1	-7.7681	0.531984
915	Smim27	1	1	6.21829	0.55012
916	Dnaja1	2	1	-7.7156	-0.413019
917	B4galt1	2	1	-6.75374	-3.011
918	Chmp5	1	1	6.04168	1.15036
919	Aqp3	2	1	-8.45826	-1.55593
920	Ube2r2	2	1	-8.38938	-1.5604
921	Ubap2	2	1	-6.82552	-2.73013
922	Dcaf12	2	1	-7.87192	-1.81523
923	Ubap1	2	1	-8.44032	-1.50888
924	Nudt2	1	1	6.77968	0.676535
925	Enho	1	1	1.15843	-0.715543
926	Il11ra1	1	1	4.52297	0.807401
927	Dctn3	1	1	6.74195	1.48006
928	Sigmar1	1	1	5.60372	2.35552
929	Ccl27a	1	1	3.62367	2.86128
930	Gm13305	1	1	3.83882	2.86009
931	Gm10600	1	1	1.44724	-0.052677
932	Ccl27b	1	1	4.26374	2.8564
933	Ccl21a	1	1	0.788943	-0.387397
934	Vcp	2	1	-5.54264	-1.83406
935	Stoml2	1	1	6.44135	0.759801
936	Fam214b	2	1	-7.54492	-2.33868
937	Tpm2	1	1	7.19539	0.989663
938	Hint2	1	1	6.66912	0.708523
939	Clta	1	1	7.03012	2.41863
940	Tomm5	1	1	6.41863	0.810426
941	Shb	2	1	-7.02943	-2.1117
942	Tbc1d2	2	1	-6.9161	-2.82577
943	Alg2	1	1	3.42987	1.43682
944	Sec61b	1	1	7.03032	0.993226
945	Nr4a3	2	1	-8.51355	-0.509547
946	Erp44	1	1	5.60484	1.3903
947	Zfp189	1	1	1.36051	-0.927528
948	Smc2os	1	1	0.548185	0.639923
949	Abca1	1	1	2.37993	0.39432
950	Rad23b	2	1	-7.48109	-2.46877
951	Klf4	2	1	-7.90637	0.114946
952	Epb41l4b	1	1	2.81146	-0.582897
953	Txn1	1	1	4.8531	2.96646
954	Olfr267	1	1	1.33297	1.31981
955	Ptbp3	2	1	-6.68876	-1.42603
956	Cdc26	1	1	5.40383	0.811693
957	Alad	1	1	6.75146	1.28966
958	Pole3	1	1	5.29581	1.2287
959	Rgs3	1	1	4.65681	0.92631
960	Tmem268	1	1	0.793719	-0.387176
961	Tnc	1	1	1.41205	0.385547
962	Pappa	1	1	1.73292	-0.312062
963	Tle1	1	1	0.474747	0.409681
964	Dmac1	1	1	5.44754	0.772614
965	Gm5860	1	1	4.99014	0.114944
966	Nfib	2	1	-5.07906	-1.18344
967	Zdhhc21	2	1	-5.14791	-1.40097
968	Bnc2	1	1	1.72508	0.441605
969	Cntln	1	1	1.6232	0.130619
970	Rraga	1	1	6.51929	0.50578
971	Plin2	1	1	1.9652	0.811226
972	Rps6	1	1	7.95856	2.7059
973	Elavl2	1	1	3.55176	2.96653
974	Jun	2	1	-7.926	0.934195
975	Alg6	1	1	4.82315	0.977515
976	Jak1	2	1	-6.97756	-1.94247
977	Leprot	1	1	5.55355	0.732169
978	Pde4b	2	1	-7.98071	-3.03868
979	Plpp3	1	1	3.65443	3.02508
980	Usp24	2	1	-7.53973	-1.54671
981	Ssbp3	1	1	3.46692	1.53596
982	Tmem59	1	1	5.73241	1.89105
983	0610037L13Rik	1	1	5.35212	1.14709
984	Scp2	1	1	6.39586	0.906413
985	Echdc2	1	1	2.77953	0.515509
986	Txndc12	1	1	5.29842	0.952268
987	Kti12	2	1	-6.68185	-3.03358
988	Rnf11	2	1	-8.30718	-1.44704
989	Skint4	1	1	1.16975	0.35486
990	Skint3	1	1	0.522974	0.399442
991	Skint10	1	1	0.524539	0.187899
992	Cmpk1	2	1	-5.83246	-2.97881
993	Pdzk1ip1	1	1	4.81307	2.92874
994	Cyp4b1	1	1	3.7301	2.91177
995	Uqcrh	1	1	7.88865	2.5283
996	Nasp	2	1	-7.59781	-0.254931
997	Akr1a1	1	1	6.36626	1.44185
998	Prdx1	2	1	-5.49118	-2.9099
999	Plk3	2	1	-8.18595	0.0801441
1000	Rps8	1	1	7.89238	2.67102
1001	Rnf220	1	1	5.48205	0.686759
1002	Gm12840	2	1	-6.1891	-3.33545
1003	Slc6a9	1	1	1.5596	1.69146
1004	B4galt2	1	1	2.46651	-0.321272
1005	Atp6v0b	1	1	5.23978	1.62849
1006	Ptprf	2	1	-5.12237	-1.25509
1007	Cfap57	1	1	2.97734	-0.673865
1008	Slc2a1	2	1	-8.23166	-1.11667
1009	Svbp	1	1	5.99773	0.184781
1010	AU022252	1	1	5.84601	0.496606
1011	P3h1	1	1	0.887423	-0.515048
1012	Ppih	1	1	6.31948	0.533467
1013	Ppcs	1	1	5.52893	1.01671
1014	Frg2f1	1	1	3.34189	0.438476
1015	Hivep3	2	1	-7.76943	-2.53378
1016	Edn2	1	1	3.14256	-0.510519
1017	Cited4	2	1	-8.07056	0.293809
1018	Rlf	2	1	-7.05866	-1.54182
1019	Pabpc4	1	1	6.98531	1.03385
1020	Macf1	2	1	-5.51884	-1.47104
1021	Ndufs5	1	1	6.3481	0.92707
1022	Akirin1	2	1	-7.31728	-2.01044
1023	Pou3f1	1	1	0.8187	0.384375
1024	Yrdc	2	1	-7.54845	-2.20568
1025	Gnl2	2	1	-6.21729	-2.51508
1026	Meaf6	1	1	2.58234	0.876678
1027	Zc3h12a	2	1	-7.98964	-2.18109
1028	Mrps15	1	1	6.28977	0.366201
1029	Stk40	2	1	-7.61871	-2.10652
1030	Eva1b	1	1	4.99718	1.51907
1031	Sh3d21	2	1	-8.53133	-0.433555
1032	Map7d1	2	1	-7.63172	-2.25897
1033	Trappc3	1	1	5.68715	1.13256
1034	Col8a2	1	1	4.25509	2.57534
1035	Tekt2	1	1	4.01893	0.23512
1036	Psmb2	1	1	7.05151	1.10838
1037	Ncdn	1	1	3.55301	0.886647
1038	Sfpq	2	1	-7.00682	-1.75528
1039	Smim12	1	1	5.4596	1.04977
1040	Gjb4	2	1	-6.76264	-3.33771
1041	Phc2	2	1	-6.2787	-2.79831
1042	Zfp362	1	1	1.80326	0.717076
1043	Gm12968	1	1	0.505285	0.429517
1044	Ak2	2	1	-7.20572	-2.66625
1045	Rnf19b	2	1	-8.29292	-1.44079
1046	Tmem54	1	1	4.8617	2.15003
1047	Yars	1	1	4.83514	1.74296
1048	Zbtb8os	1	1	5.46188	1.1354
1049	Marcksl1	2	1	-7.99927	0.100294
1050	Eif3i	1	1	7.54736	2.58554
1051	Tmem234	1	1	6.10073	1.1913
1052	Iqcc	1	1	4.51202	1.42508
1053	Khdrbs1	2	1	-7.84643	-1.43227
1054	Ptp4a2	2	1	-7.43182	-1.84871
1055	Col16a1	1	1	1.33968	0.0582842
1056	Pef1	1	1	5.45534	-0.0465888
1057	Zcchc17	1	1	5.49444	0.653237
1058	Pum1	2	1	-7.11909	-1.82222
1059	Srsf4	2	1	-6.88932	-0.617859
1060	Ythdf2	2	1	-7.76862	-1.57578
1061	Snhg12	2	1	-8.29614	0.365807
1062	Sesn2	2	1	-7.42161	-1.60628
1063	Atpif1	1	1	6.87925	0.798874
1064	Dnajc8	1	1	6.35882	0.86419
1065	Xkr8	1	1	5.00532	0.580131
1066	Smpdl3b	1	1	3.3603	-0.26551
1067	Stx12	2	1	-6.30146	-2.77775
1068	Wasf2	1	1	3.82279	0.898806
1069	Sytl1	1	1	5.05293	1.57883
1070	Fam46b	2	1	-8.48576	-0.318406
1071	Trnp1	1	1	4.6675	2.80202
1072	Nudc	1	1	6.25983	1.27583
1073	Sfn	2	1	-8.22554	-0.86081
1074	Zdhhc18	2	1	-7.28843	-2.57734
1075	Arid1a	2	1	-7.34325	-0.896178
1076	Hmgn2	1	1	7.31441	1.7011
1077	Sh3bgrl3	1	1	6.26146	1.78628
1078	Cnksr1	2	1	-7.71626	-2.61365
1079	Zfp593	2	1	-7.45106	-2.70379
1080	Paqr7	1	1	5.38125	1.14145
1081	Tmem57	2	1	-7.94942	-0.763898
1082	Tmem50a	1	1	4.93328	1.40837
1083	Rsrp1	1	1	-1.14816	-1.61327
1084	Syf2	1	1	6.18028	0.707469
1085	Clic4	2	1	-7.65525	-2.22811
1086	Rcan3	1	1	4.39019	1.24102
1087	Myom3	1	1	4.64299	0.802568
1088	Eloa	2	1	-7.90778	-1.92037
1089	Rpl11	1	1	7.72593	2.59257
1090	Id3	2	1	-8.11468	0.61623
1091	Luzp1	2	1	-7.4374	-1.36964
1092	Kdm1a	2	1	-6.57799	-2.83617
1093	Zbtb40	1	1	2.08245	0.322169
1094	Wnt4	2	1	-4.88629	-2.27886
1095	Cdc42	2	1	-6.01188	-2.73574
1096	Hspg2	1	1	2.9	0.997278
1097	Ece1	2	1	-6.10258	-2.66487
1098	Ddost	1	1	6.1699	1.38766
1099	Camk2n1	2	1	-8.35598	-0.997401
1100	Nbl1	1	1	4.01165	2.34439
1101	Minos1	1	1	6.65687	0.888355
1102	Iffo2	2	1	-8.37697	-0.461942
1103	Aldh4a1	1	1	3.77132	1.05489
1104	Sdhb	1	1	6.45106	0.37493
1105	Mfap2	1	1	2.46168	-0.81153
1106	Necap2	1	1	5.28291	1.64364
1107	Arhgef19	1	1	2.86078	0.419335
1108	Epha2	2	1	-8.17486	-1.8312
1109	Spen	2	1	-7.30143	-0.889019
1110	Ddi2	2	1	-5.31886	-0.995568
1111	Efhd2	2	1	-7.87314	-3.12225
1112	Prdm2	2	1	-7.2057	-1.04591
1113	Dhrs3	1	1	4.5359	1.11753
1114	Zfp982	2	1	-6.54484	-3.55607
1115	Plod1	1	1	4.70858	2.56932
1116	2510039O18Rik	1	1	4.47666	1.77434
1117	Nppb	2	1	-6.5314	-3.60908
1118	Agtrap	1	1	4.699	1.83628
1119	Angptl7	1	1	3.77239	0.00325359
1120	Exosc10	1	1	4.94073	0.435807
1121	Tardbp	2	1	-6.53175	-2.25126
1122	Casz1	2	1	-7.38478	-0.440666
1123	Kif1b	2	1	-5.41218	-1.57924
1124	Ctnnbip1	1	1	4.87415	2.93791
1125	Clstn1	1	1	3.31497	1.67611
1126	Spsb1	2	1	-7.1999	-1.38915
1127	H6pd	1	1	1.68762	-0.744663
1128	Slc2a5	1	1	0.999728	0.57277
1129	Eno1	1	1	6.6681	1.3612
1130	Errfi1	2	1	-8.18939	-1.74314
1131	Park7	1	1	6.43673	0.791701
1132	Per3	1	1	3.0427	0.433117
1133	Vamp3	2	1	-7.50119	-2.54508
1134	Thap3	1	1	5.00781	1.04589
1135	Phf13	2	1	-7.85292	0.0667123
1136	Klhl21	2	1	-7.73271	-1.23671
1137	Acot7	1	1	1.47154	-0.942471
1138	Gpr153	1	1	1.52475	-0.0868682
1139	Rpl22	1	1	8.09447	2.73013
1140	A430005L14Rik	1	1	5.80686	0.871235
1141	Smim1	1	1	3.66194	0.51433
1142	Tprgl	1	1	5.88122	1.92845
1143	Arhgef16	1	1	3.67122	2.06568
1144	Fam213b	1	1	5.3202	0.109935
1145	Plch2	2	1	-5.08363	-1.21555
1146	Faap20	1	1	5.72983	0.936007
1147	Ssu72	1	1	5.66602	1.06898
1148	Vwa1	1	1	4.63899	1.91459
1149	Mrpl20	1	1	6.33654	0.841781
1150	Ccnl2	2	1	-7.79274	-1.01238
1151	Aurkaip1	1	1	6.65048	0.552145
1152	Ube2j2	2	1	-8.41095	-1.17566
1153	C1qtnf12	1	1	4.65268	1.95679
1154	B3galt6	1	1	5.49178	1.24448
1155	Tnfrsf4	2	1	-7.7588	-3.18739
1156	Agrn	1	1	2.94914	1.32828
1157	Gatad1	1	1	6.47197	1.13359
1158	Krit1	1	1	2.88188	0.930371
1159	Cyp51	2	1	-8.61648	-0.645217
1160	Fzd1	1	1	3.05719	-0.48895
1161	Cdk14	1	1	0.360678	-0.394096
1162	Steap2	1	1	1.51338	-0.297481
1163	Gm26825	1	1	4.81621	2.098
1164	Steap4	1	1	3.04462	-0.487398
1165	Slc25a40	1	1	1.7668	1.09069
1166	Crot	1	1	2.93968	0.562957
1167	Sema3e	1	1	3.30841	2.15463
1168	Sema3c	1	1	4.17613	2.38147
1169	Gnai1	2	1	-6.24006	-3.33678
1170	Tmem60	1	1	2.34064	1.73496
1171	Rsbn1l	1	1	3.11579	0.626369
1172	Ptpn12	2	1	-7.05081	-1.79449
1173	Gsap	1	1	2.6099	-0.881829
1174	Fam185a	1	1	1.93047	1.51988
1175	Armc10	1	1	5.97552	1.64537
1176	Dnajc2	1	1	6.90477	0.720471
1177	Tomm7	1	1	7.38444	2.09521
1178	Slc4a2	2	1	-7.07542	-0.551807
1179	Fastk	1	1	6.00829	1.52983
1180	Agap3	1	1	4.07547	1.60913
1181	Abcf2	1	1	5.08128	2.85076
1182	Smarcd3	1	1	5.06471	1.23877
1183	Rheb	2	1	-6.93675	-3.39513
1184	Prkag2	1	1	2.95639	0.445695
1185	Insig1	2	1	-8.56379	-0.10226
1186	Nom1	1	1	2.86978	0.742728
1187	Hadha	1	1	4.60503	0.333886
1188	Cenpa	1	1	1.94912	-0.635987
1189	Mapre3	1	1	5.86251	0.804971
1190	Ost4	1	1	7.08375	1.33478
1191	Khk	1	1	4.87836	0.413797
1192	Cgref1	2	1	-6.71848	-3.39593
1193	Atraid	1	1	4.97283	0.479824
1194	Snx17	1	1	5.34727	1.43183
1195	Krtcap3	1	1	5.89256	0.929514
1196	Zfp512	1	1	3.98534	0.682293
1197	Mrpl33	1	1	6.75104	0.538488
1198	Fosl2	2	1	-8.35498	-0.318924
1199	Ppp1cb	2	1	-7.44935	-1.39793
1200	Ywhah	1	1	4.73162	2.78469
1201	Spon2	1	1	3.24802	1.33682
1202	Maea	1	1	4.07717	1.49403
1203	Uvssa	1	1	3.49315	0.584754
1204	Slbp	2	1	-7.76078	-0.0718902
1205	Tmem129	1	1	4.72513	1.03656
1206	Fgfr3	1	1	3.80075	1.71002
1207	Letm1	1	1	3.23043	0.684116
1208	Nsd2	2	1	-7.79719	-1.87816
1209	Gm1673	1	1	3.08648	-0.249873
1210	Mxd4	1	1	4.16346	1.38013
1211	Rnf4	2	1	-7.38301	-1.51009
1212	Tnip2	2	1	-6.77013	-3.21234
1213	Sh3bp2	2	1	-8.3419	-1.64247
1214	Add1	1	1	4.9267	0.97768
1215	Rgs12	2	1	-6.45161	-3.21712
1216	Sorcs2	1	1	1.74041	0.817603
1217	Psapl1	1	1	1.08319	0.331489
1218	Tada2b	1	1	2.7747	-0.166574
1219	Tbc1d14	1	1	2.65869	0.243306
1220	Msx1	1	1	1.40916	1.35273
1221	Tmem128	1	1	2.20231	0.266501
1222	Wdr1	2	1	-6.45242	-3.26799
1223	Bod1l	1	1	2.67502	0.704908
1224	Cpeb2	2	1	-7.35723	-2.51743
1225	Fbxl5	2	1	-6.0778	-3.03118
1226	Fgfbp1	2	1	-5.93323	-2.60752
1227	Lap3	1	1	6.87127	0.67782
1228	Med28	1	1	5.86983	1.17623
1229	Adgra3	1	1	3.35575	1.6867
1230	Dhx15	2	1	-7.21957	-1.91966
1231	Pi4k2b	2	1	-6.90654	-1.09798
1232	Smim20	1	1	5.3546	0.294601
1233	Rell1	1	1	0.224432	1.36176
1234	Klf3	2	1	-6.76542	-2.30769
1235	Fam114a1	1	1	1.8292	1.25035
1236	Rpl9	1	1	8.01091	2.88974
1237	Lias	1	1	5.215	0.452072
1238	Ugdh	2	1	-6.40544	-1.15994
1239	Ube2k	2	1	-7.07942	-1.43383
1240	Pds5a	2	1	-5.81842	-1.17438
1241	Commd8	1	1	5.78234	1.22158
1242	Nipal1	2	1	-7.11199	-3.45507
1243	Tec	2	1	-8.14114	-1.90263
1244	Slain2	2	1	-6.86667	-0.471484
1245	Fryl	1	1	2.4675	0.977292
1246	Ociad1	1	1	5.59601	1.35571
1247	Ociad2	1	1	1.88559	0.226763
1248	Dcun1d4	2	1	-7.76186	-1.12262
1249	Chic2	2	1	-7.21718	-2.16865
1250	Srd5a3	1	1	6.02638	1.20719
1251	Tmem165	2	1	-5.5637	-2.58842
1252	Clock	2	1	-7.60723	-0.94069
1253	Paics	1	1	6.7722	2.18783
1254	Hopx	1	1	6.11091	1.82537
1255	Spink2	1	1	4.12883	-0.00875746
1256	Rest	2	1	-7.41648	-0.368157
1257	Igfbp7	1	1	4.24893	2.71698
1258	Adgrl3	1	1	1.04416	-0.127245
1259	Uba6	2	1	-7.88471	-2.15481
1260	Rufy3	2	1	-6.85194	-1.54427
1261	Mthfd2l	1	1	3.31391	0.11956
1262	Epgn	2	1	-8.11952	-2.59834
1263	Nup54	2	1	-7.52157	-2.71349
1264	Scarb2	1	1	2.51936	0.733705
1265	Stbd1	1	1	1.81418	-0.948961
1266	Cnot6l	2	1	-7.22773	-0.624559
1267	Hnrnpd	1	1	2.19508	0.230005
1268	Hnrnpdl	2	1	-7.78715	-1.76648
1269	Cops4	1	1	4.19099	1.26414
1270	Mrps18c	1	1	6.40403	0.43564
1271	Gpat3	1	1	0.550421	0.165485
1272	Arhgap24	1	1	1.20502	-0.0616675
1273	Ptpn13	2	1	-7.85075	-1.0552
1274	1700016H13Rik	1	1	0.77586	0.576236
1275	Aff1	2	1	-7.5959	-2.2314
1276	Hsd17b11	1	1	5.19648	0.606738
1277	Lrrc8b	2	1	-6.82026	-3.46514
1278	Lrrc8c	1	1	0.390503	-0.302715
1279	Zfp326	2	1	-7.12989	-1.61489
1280	Rpl5	1	1	8.01836	2.84257
1281	Tmed5	2	1	-7.44165	-1.63293
1282	Atp5k	1	1	6.84699	0.964724
1283	Pcgf3	1	1	2.66051	1.50222
1284	Gm26779	1	1	1.41523	1.04182
1285	Pxmp2	1	1	5.47829	-0.0136372
1286	Hscb	1	1	6.71882	2.27425
1287	Mn1	1	1	4.12656	1.90504
1288	2900026A02Rik	1	1	3.42815	1.96852
1289	Iscu	1	1	6.36522	0.262655
1290	Trpv4	1	1	3.70934	1.72744
1291	Gltp	1	1	6.38172	1.31416
1292	Tchp	1	1	3.90055	0.164682
1293	1500011B03Rik	1	1	5.57634	0.129553
1294	2610524H06Rik	1	1	1.86514	0.0517866
1295	2210016L21Rik	1	1	5.86103	0.264451
1296	Mlec	1	1	4.13294	0.733525
1297	Rnf10	2	1	-6.21083	-2.05994
1298	Dynll1	1	1	7.03537	1.41583
1299	Gm13830	1	1	4.58973	1.31338
1300	Srsf9	1	1	6.90448	1.71415
1301	Triap1	1	1	5.48355	0.900984
1302	Cox6a1	1	1	6.62527	1.69414
1303	Pxn	2	1	-8.06154	-1.92903
1304	Rplp0	1	1	7.82356	2.69211
1305	Rab35	2	1	-6.88269	-2.97257
1306	Hspb8	2	1	-8.31833	-0.179396
1307	Srrm4	2	1	-8.54671	-0.309308
1308	Pebp1	1	1	6.58453	1.22502
1309	BC051077	1	1	3.71672	0.12754
1310	Wsb2	2	1	-8.44151	-1.18173
1311	Rpl6	1	1	7.76027	2.85661
1312	Trafd1	1	1	1.83071	1.26503
1313	Naa25	2	1	-6.95472	-2.65556
1314	Erp29	1	1	5.00509	1.32187
1315	Gm16552	1	1	3.0613	-0.115704
1316	Tctn1	1	1	1.96307	0.52061
1317	Atp2a2	2	1	-6.6588	-1.45211
1318	Rnf34	2	1	-6.57502	-3.54943
1319	Kdm2b	2	1	-7.75806	-0.44599
1320	Orai1	2	1	-7.76508	-2.19206
1321	Setd1b	1	1	2.91746	1.56324
1322	Psmd9	1	1	5.96531	0.497619
1323	Mlxip	2	1	-7.97811	-0.35062
1324	Hcar2	2	1	-7.87585	-3.1013
1325	Vps37b	2	1	-8.20894	-0.968387
1326	Arl6ip4	1	1	5.98533	0.408605
1327	Sbno1	2	1	-7.53254	-0.32359
1328	Kmt5a	2	1	-5.55134	-1.74541
1329	Rilpl2	1	1	4.53347	0.399682
1330	Gtf2h3	1	1	5.648	1.84229
1331	Rflna	1	1	2.44412	0.330891
1332	Ncor2	2	1	-6.66035	-0.834744
1333	Ubc	2	1	-7.97148	0.568133
1334	Ran	2	1	-6.44602	-2.5622
1335	Chchd2	1	1	7.23543	1.39901
1336	Crcp	1	1	6.11177	0.982771
1337	Rabgef1	2	1	-7.16718	-2.54259
1338	Tmem248	2	1	-6.76478	-2.96518
1339	Sbds	2	1	-6.97846	-3.04914
1340	Gtf2i	1	1	2.69701	0.979252
1341	Mettl27	1	1	1.78477	-0.901563
1342	Hip1	1	1	3.30878	1.34538
1343	Por	2	1	-6.74949	-2.94124
1344	Mdh2	1	1	6.43829	1.86952
1345	Hspb1	2	1	-8.33742	-0.169943
1346	Ywhag	2	1	-7.09441	-2.30046
1347	Dtx2	2	1	-7.11678	-2.05207
1348	Polr2j	1	1	6.06982	0.874784
1349	Orai2	1	1	3.75163	1.66525
1350	Fis1	1	1	6.97823	0.85954
1351	Znhit1	1	1	6.51186	0.616048
1352	Trim56	1	1	1.58575	-0.0795702
1353	Ephb4	1	1	3.84597	2.68918
1354	Gnb2	1	1	5.63696	1.87548
1355	Tsc22d4	2	1	-7.55128	-0.394813
1356	Ppp1r35	1	1	5.88746	0.71655
1357	Mepce	2	1	-8.17994	0.0501856
1358	Cops6	1	1	6.52866	1.25933
1359	Mcm7	1	1	2.38995	0.229274
1360	Lamtor4	1	1	6.09545	0.606626
1361	Fam20c	1	1	1.52361	-0.555832
1362	Pdgfa	1	1	3.95194	1.30809
1363	Sun1	1	1	4.26862	2.5988
1364	Micall2	2	1	-8.48151	-0.0776046
1365	Mafk	2	1	-8.19168	-0.284621
1366	Psmg3	1	1	6.09371	0.31861
1367	Nudt1	1	1	5.9444	0.343243
1368	Snx8	1	1	1.8065	-0.630871
1369	Lfng	2	1	-8.03121	0.585942
1370	Sdk1	1	1	2.57133	0.325235
1371	Wipi2	2	1	-6.08319	-3.14501
1372	Fbxl18	1	1	4.09944	0.88976
1373	Actb	2	1	-6.48062	-3.24802
1374	Fscn1	2	1	-5.93067	-2.28396
1375	BC030343	1	1	1.0125	-0.0697006
1376	Zdhhc4	1	1	5.18445	0.976007
1377	Rac1	2	1	-5.92693	-2.55943
1378	Fam220a	2	1	-7.19715	-1.3571
1379	Cyth3	2	1	-6.52169	-1.99057
1380	Ccz1	1	1	5.87674	1.50488
1381	Lmtk2	2	1	-7.06272	-1.71232
1382	Tecpr1	1	1	3.67601	0.29248
1383	Baiap2l1	2	1	-7.96504	-2.05213
1384	Arpc1a	2	1	-5.86498	-3.11793
1385	Arpc1b	1	1	0.662574	0.731992
1386	Pdap1	1	1	7.05721	1.1455
1387	Atp5j2	1	1	6.90459	1.14277
1388	Zfp655	2	1	-7.34547	-2.19792
1389	Rpl21	1	1	8.07643	3.00633
1390	Gtf3a	1	1	6.56604	1.23061
1391	Polr1d	2	1	-5.99641	-2.54396
1392	Pomp	1	1	6.88685	0.880663
1393	Slc7a1	2	1	-7.10176	-3.12284
1394	5930430L01Rik	1	1	3.36001	0.690942
1395	Hmgb1	1	1	6.21406	0.671579
1396	Gm42788	1	1	0.601901	0.652929
1397	Medag	1	1	0.379549	-0.366728
1398	Hsph1	2	1	-8.02252	0.747061
1399	B3glct	1	1	2.38	0.269205
1400	Rfc3	1	1	4.02384	1.62475
1401	Bet1	1	1	5.47966	0.507746
1402	Col1a2	1	1	2.85407	-3.58697e-05
1403	Pon2	2	1	-6.09111	-2.85118
1404	Dlx5	2	1	-6.1318	-1.02574
1405	Rpa3	1	1	7.01056	1.24454
1406	Ndufa4	1	1	6.3797	1.26488
1407	Phf14	1	1	3.43132	0.516987
1408	Tmem106b	1	1	3.3425	0.828146
1409	2610001J05Rik	1	1	5.76483	0.64367
1410	Mdfic	1	1	3.02849	0.89953
1411	Tes	2	1	-6.74227	-3.17259
1412	Cav2	1	1	5.75843	2.17049
1413	Cav1	1	1	5.11877	2.52657
1414	Cttnbp2	1	1	2.48504	0.1244
1415	Gm26809	2	1	-6.48773	-3.45579
1416	Gm20186	2	1	-8.26686	-2.38743
1417	Lsm8	1	1	6.86745	1.19775
1418	Ndufa5	1	1	6.61798	0.600846
1419	Zfp800	2	1	-6.76289	-1.97355
1420	Gcc1	2	1	-6.75306	-3.05511
1421	Arf5	1	1	6.642	0.854718
1422	Lrrc4	1	1	1.54616	-0.402838
1423	Impdh1	2	1	-7.11885	-2.4489
1424	Hilpda	2	1	-8.18724	-1.86956
1425	Calu	2	1	-4.94242	-1.54011
1426	Flnc	2	1	-6.52016	-3.06058
1427	Atp6v1f	1	1	7.15548	1.22839
1428	Irf5	2	1	-6.55939	-3.35423
1429	Smo	1	1	3.23058	0.873163
1430	Ahcyl2	2	1	-7.65042	0.0493378
1431	Ube2h	2	1	-7.5168	-1.37379
1432	Cpa4	2	1	-6.54001	-3.5062
1433	Lncpint	1	1	3.59373	1.41737
1434	Akr1b8	1	1	2.19428	0.26513
1435	Cald1	2	1	-6.38097	-3.09346
1436	Cnot4	2	1	-8.01888	-2.0809
1437	1810058I24Rik	1	1	5.53374	0.431054
1438	Fam180a	1	1	3.72611	0.146925
1439	Ptn	1	1	3.62873	2.95677
1440	Atp6v0a4	2	1	-6.36321	-3.27678
1441	Zc3hav1	2	1	-6.65199	-2.9683
1442	Ndufb2	1	1	7.04158	0.710579
1443	Braf	2	1	-5.72844	-1.64064
1444	Mrps33	1	1	6.29988	0.327446
1445	Ssbp1	1	1	6.01444	0.277132
1446	Trbc2	1	1	2.44968	-0.257466
1447	Ephb6	1	1	3.67293	1.67194
1448	Gstk1	1	1	3.99976	0.145381
1449	Zyx	2	1	-6.35451	-2.99065
1450	Epha1	1	1	3.79623	1.53228
1451	Tcaf2	1	1	2.14076	-0.16793
1452	Arhgef5	2	1	-6.7148	-1.73694
1453	Cul1	2	1	-8.0907	-1.05554
1454	Ezh2	2	1	-6.86679	-1.68497
1455	Zfp282	1	1	2.36975	1.01273
1456	Tmem176b	1	1	2.34029	-0.0579449
1457	Tmem176a	1	1	1.98299	0.242164
1458	Gpnmb	1	1	0.426636	0.128726
1459	Tra2a	2	1	-7.59636	0.214226
1460	Mpp6	2	1	-6.85964	-2.64356
1461	Osbpl3	2	1	-7.87601	-2.64024
1462	Cycs	2	1	-5.95906	-2.66989
1463	Nfe2l3	1	1	0.594785	0.595823
1464	Hnrnpa2b1	2	1	-5.70899	-2.34451
1465	Cbx3	1	1	5.24588	0.526461
1466	Hoxaas3	1	1	1.32588	0.968417
1467	Hoxa5	1	1	3.50146	1.10142
1468	Hoxa7	1	1	4.65483	0.778696
1469	Tax1bp1	2	1	-5.97143	-2.00002
1470	Creb5	2	1	-5.30631	-2.24296
1471	Chn2	1	1	1.38719	-0.660571
1472	Gars	1	1	1.38346	-0.273615
1473	Lsm5	1	1	6.83207	0.945787
1474	Fkbp9	1	1	5.91548	1.21474
1475	Tigd2	1	1	2.62634	-0.454865
1476	Gng12	2	1	-6.66429	-3.28911
1477	Gadd45a	2	1	-7.11795	-2.17737
1478	Serbp1	2	1	-5.83453	-2.4291
1479	Tacstd2	2	1	-6.90924	-3.51925
1480	Krcc1	1	1	5.85928	0.635756
1481	Rmnd5a	2	1	-4.91553	-1.19709
1482	Kdm3a	2	1	-7.401	-1.49836
1483	Atoh8	1	1	1.22661	0.918881
1484	Usp39	2	1	-6.78661	-2.88599
1485	Rnf181	1	1	4.22761	1.11467
1486	Vamp8	1	1	6.47961	1.37433
1487	Mat2a	2	1	-7.1828	-1.79742
1488	Capg	1	1	4.9692	2.79656
1489	Retsat	1	1	4.52314	0.298933
1490	Tcf7l1	1	1	0.341473	0.421184
1491	Kcmf1	2	1	-7.69258	-1.78325
1492	Tmsb10	2	1	-6.01567	-2.6141
1493	Suclg1	1	1	6.31143	1.30599
1494	Eva1a	2	1	-7.68625	-1.74144
1495	Hk2	2	1	-8.14485	-0.888387
1496	Htra2	1	1	4.35982	2.18549
1497	Tet3	2	1	-5.44057	-1.49625
1498	Dguok	1	1	5.95428	0.293736
1499	Atp6v1b1	1	1	2.56334	-0.765071
1500	Nagk	1	1	5.38865	1.68622
1501	Cyp26b1	1	1	3.71951	2.98869
1502	Spr	1	1	5.65459	1.19539
1503	Pradc1	1	1	6.31	1.23346
1504	Egr4	2	1	-6.57568	-3.14158
1505	Tprkb	1	1	5.15939	1.5653
1506	Snrpg	1	1	7.97134	2.67644
1507	Pcyox1	1	1	4.34925	2.13995
1508	Tia1	1	1	2.62843	1.10626
1509	1600020E01Rik	1	1	5.4709	0.445569
1510	Snrnp27	1	1	5.98133	0.672682
1511	Antxr1	1	1	1.72713	0.98753
1512	Cnbp	1	1	7.27273	1.40932
1513	Copg1	1	1	3.09093	1.50987
1514	Rpn1	1	1	4.60029	0.894999
1515	Mgll	1	1	2.65566	0.416615
1516	Podxl2	1	1	3.54986	1.9069
1517	Chchd6	1	1	5.07415	0.677479
1518	Lsm3	1	1	4.76372	0.837387
1519	Slc6a6	2	1	-7.48419	-0.474766
1520	Adamts9	2	1	-8.35313	-1.36713
1521	Magi1	1	1	1.22456	-0.309543
1522	Lrig1	1	1	1.00117	-0.208183
1523	Fam19a4	1	1	0.816994	0.730186
1524	Tmf1	2	1	-5.56836	-2.01695
1525	Uba3	2	1	-6.24815	-2.33373
1526	Arl6ip5	2	1	-8.50909	-1.82174
1527	Mitf	1	1	4.11535	2.69714
1528	Foxp1	1	1	2.63429	1.44311
1529	Gm20696	1	1	2.95447	0.800197
1530	Rybp	2	1	-7.66882	-0.682923
1531	Ppp4r2	2	1	-6.84081	-2.90614
1532	Chl1	1	1	2.87956	-0.603967
1533	Bhlhe40	2	1	-8.23333	0.068489
1534	Lmcd1	1	1	3.86255	2.84058
1535	Oxtr	1	1	3.97217	2.00521
1536	Gt(ROSA)26Sor	2	1	-7.20663	-2.57292
1537	Camk1	1	1	4.75855	1.05407
1538	Arpc4	1	1	6.95287	1.10033
1539	Ttll3	1	1	1.79832	1.06825
1540	Il17re	1	1	3.81414	1.34577
1541	Brk1	1	1	6.32217	1.16044
1542	Vhl	1	1	0.878505	0.193912
1543	Vgll4	2	1	-5.30554	-2.06834
1544	Raf1	1	1	2.31809	1.08946
1545	Cand2	1	1	2.01352	-0.706441
1546	Rpl32	1	1	8.03928	2.80148
1547	Zfand4	1	1	1.13976	0.889242
1548	Zfp422	1	1	3.04292	-0.546764
1549	Cxcl12	1	1	3.53319	2.61307
1550	Zfp637	1	1	5.45236	0.387379
1551	Hnrnpf	2	1	-7.18106	-2.31535
1552	Ret	1	1	0.39023	-0.359624
1553	Adipor2	2	1	-7.31481	-2.52501
1554	Wnt5b	1	1	2.02866	0.0472466
1555	Fbxl14	2	1	-5.51002	-1.22851
1556	Erc1	2	1	-6.84911	-2.17708
1557	Il17ra	2	1	-7.91108	-1.89055
1558	Cecr2	2	1	-7.90267	-1.34404
1559	Atp6v1e1	1	1	6.33363	0.886563
1560	Tuba8	2	1	-8.59887	-1.44768
1561	Usp18	1	1	4.46994	2.68292
1562	Apobec1	1	1	0.372814	-0.389141
1563	Slc2a3	1	1	2.97722	-0.259305
1564	C1ra	1	1	1.39038	-0.874221
1565	C1s1	1	1	1.4397	0.260804
1566	C1s2	1	1	1.47632	-0.541455
1567	Phb2	1	1	6.69719	1.60544
1568	Grcc10	1	1	6.39244	0.460068
1569	Spsb2	2	1	-8.41066	-0.101442
1570	Tpi1	1	1	6.24052	1.64911
1571	Cdca3	1	1	1.82475	-0.91954
1572	P3h3	1	1	2.32304	0.128617
1573	Ptms	1	1	6.16758	2.11328
1574	Mlf2	1	1	6.5573	1.32431
1575	Cops7a	1	1	5.29291	1.50102
1576	Pianp	1	1	3.48834	-0.130927
1577	Ing4	1	1	4.46578	0.441
1578	Chd4	2	1	-7.16933	-1.3276
1579	Gapdh	1	1	7.00908	1.73804
1580	Mrpl51	1	1	5.73457	0.371654
1581	Ltbr	1	1	2.03144	0.641561
1582	Cd9	1	1	4.8534	2.95911
1583	Ntf3	1	1	0.298849	1.23415
1584	Ndufa9	1	1	6.57336	1.44115
1585	Ccnd2	1	1	1.44879	0.422492
1586	Tead4	2	1	-6.82294	-3.1854
1587	Itfg2	1	1	3.79732	-0.435578
1588	Fkbp4	1	1	6.01494	2.15397
1589	Clec2d	2	1	-6.78493	-3.50554
1590	2310001H17Rik	2	1	-7.18649	-3.03203
1591	Gabarapl1	2	1	-7.23726	-0.210995
1592	Ybx3	2	1	-4.9778	-2.33844
1593	Smim10l1	1	1	5.1231	0.454464
1594	Lrp6	1	1	1.69314	0.532398
1595	Mansc1	1	1	2.18023	-0.202735
1596	Borcs5	1	1	5.32506	1.89158
1597	Cdkn1b	1	1	1.66837	0.509671
1598	Lockd	1	1	1.61716	-0.489262
1599	Hebp1	1	1	3.56819	-0.0304679
1600	Emp1	2	1	-8.10093	-1.00816
1601	Atf7ip	1	1	3.13065	0.933351
1602	H2afj	1	1	6.32575	0.499002
1603	Mgst1	1	1	3.05432	0.0858656
1604	Aebp2	2	1	-7.47952	-2.31511
1605	Ldhb	1	1	5.39521	0.257772
1606	Etnk1	2	1	-6.30302	-1.83008
1607	Sox5	1	1	3.01327	-0.0833956
1608	Kras	2	1	-7.02435	-2.6579
1609	Bhlhe41	1	1	3.71466	2.62749
1610	Tm7sf3	1	1	3.79871	1.30153
1611	Klhl42	1	1	2.11119	1.6232
1612	Pthlh	1	1	0.31239	1.33089
1613	Dennd5b	2	1	-7.50727	-0.101082
1614	2810474O19Rik	1	1	1.48132	0.409563
1615	Ndufa3	1	1	6.60675	0.693193
1616	Tsen34	1	1	5.29571	0.368042
1617	Rps9	1	1	7.79558	2.62971
1618	Leng8	2	1	-6.31551	-3.3344
1619	Cdc42ep5	1	1	5.93109	0.0933749
1620	Eps8l1	2	1	-7.44545	-2.92213
1621	Ppp6r1	1	1	2.50212	1.28737
1622	Cox6b2	1	1	3.12401	-0.435469
1623	Tmem190	1	1	0.521308	-0.342539
1624	Rpl28	1	1	8.08458	2.78987
1625	Ube2s	2	1	-8.04092	-1.20533
1626	U2af2	2	1	-7.28457	-2.26395
1627	Peg3	1	1	4.04268	2.44784
1628	Zfp954	2	1	-7.06608	-2.04538
1629	Zfp418	1	1	2.71501	-0.196841
1630	Zfp329	1	1	2.75544	0.855779
1631	Zfp110	1	1	2.36429	0.695908
1632	Rps5	1	1	7.95049	2.95584
1633	Trim28	2	1	-6.12526	-0.855565
1634	Ube2m	1	1	6.7501	1.1068
1635	Selenow	1	1	6.96166	1.36406
1636	Nop53	1	1	7.5858	2.70987
1637	Ehd2	1	1	4.91551	1.69754
1638	Bbc3	2	1	-7.95862	0.838389
1639	Sae1	1	1	5.39006	2.00447
1640	Tmem160	1	1	7.25226	1.04349
1641	Ap2s1	1	1	5.55691	0.138364
1642	Strn4	1	1	2.11791	0.911573
1643	Calm3	1	1	5.58394	1.94406
1644	Mill1	2	1	-7.93873	-2.86681
1645	Snrpd2	1	1	7.1216	1.16461
1646	Opa3	2	1	-7.27232	-2.84879
1647	Vasp	2	1	-7.24665	-2.52118
1648	Ppm1n	1	1	3.96081	-0.395259
1649	Gm26802	1	1	4.03832	-0.289343
1650	Fosb	2	1	-7.88965	0.851751
1651	Klc3	1	1	5.73652	1.60968
1652	Mark4	2	1	-8.34166	-0.30562
1653	Exoc3l2	1	1	5.32971	1.70056
1654	Trappc6a	1	1	6.41176	0.617659
1655	Gemin7	1	1	5.44778	1.02054
1656	Zfp296	2	1	-8.05204	0.745208
1657	Clasrp	1	1	5.712	1.60734
1658	Apoc1	1	1	6.15527	1.78688
1659	Apoe	1	1	4.2283	0.707548
1660	Nectin2	2	1	-8.34681	-0.286896
1661	Bcam	1	1	4.51691	1.65186
1662	Pvr	2	1	-7.44982	-1.93544
1663	Zfp61	1	1	3.00206	-0.0590917
1664	Plaur	2	1	-7.23659	-3.31736
1665	Zfp428	1	1	1.75406	-0.712037
1666	Irgq	2	1	-6.66263	-3.14991
1667	Pinlyp	1	1	0.548297	-0.457804
1668	Ethe1	2	1	-8.39701	-1.80834
1669	Lypd3	2	1	-7.61658	-2.11064
1670	Rps19	1	1	8.17158	3.01261
1671	Rabac1	1	1	6.27531	1.66933
1672	Pou2f2	1	1	1.30943	1.36697
1673	Dedd2	2	1	-7.91082	-0.16243
1674	Erf	2	1	-8.2693	-0.00545608
1675	Pafah1b3	1	1	6.53429	0.447444
1676	B3gnt8	1	1	5.28264	0.47918
1677	Exosc5	1	1	5.45017	1.13535
1678	Tgfb1	2	1	-8.12822	0.400909
1679	Cyp2s1	1	1	4.28634	2.16867
1680	BC026762	2	1	-7.95227	0.987205
1681	Cyp2b13	1	1	0.551415	-0.382933
1682	Egln2	2	1	-6.24871	-2.83489
1683	Itpkc	2	1	-8.1266	-1.80568
1684	Ltbp4	1	1	3.0532	1.43464
1685	Sertad3	2	1	-8.11923	0.797892
1686	Sertad1	2	1	-8.04291	0.637222
1687	Gm15541	1	1	1.58245	0.709341
1688	Pld3	1	1	4.78827	1.83051
1689	Map3k10	1	1	2.41688	0.343531
1690	Fcgbp	1	1	3.43066	2.56767
1691	Fbl	2	1	-6.05126	-2.61657
1692	Timm50	1	1	5.91847	0.699683
1693	Rps16	1	1	8.15038	3.03225
1694	Zfp36	2	1	-7.93953	0.920406
1695	Samd4b	2	1	-7.49046	-2.38263
1696	Mrps12	1	1	5.95341	1.11178
1697	Sirt2	1	1	7.25028	2.48022
1698	Ech1	1	1	6.22306	1.55068
1699	Lgals7	1	1	7.49056	2.17343
1700	Actn4	2	1	-8.15249	-2.24641
1701	Eif3k	1	1	7.47859	2.61824
1702	Fam98c	1	1	1.80685	0.469859
1703	Spint2	1	1	4.02036	1.98996
1704	Dpf1	1	1	4.17501	2.38341
1705	Zfp260	1	1	1.60659	1.70439
1706	Capns1	2	1	-5.84286	-2.77166
1707	Tbcb	1	1	6.76344	1.06135
1708	Polr2i	1	1	5.91279	0.345203
1709	Kirrel2	1	1	4.46182	2.84953
1710	Psenen	1	1	6.33611	0.858416
1711	Cox6b1	1	1	6.83272	1.21329
1712	Sbsn	2	1	-5.88747	-3.05592
1713	Dmkn	2	1	-5.81042	-2.90972
1714	Usf2	1	1	4.06916	1.24739
1715	Lsr	1	1	3.29088	1.39748
1716	Fxyd3	1	1	6.2597	1.17714
1717	Wtip	1	1	2.32654	0.812248
1718	Gpi1	1	1	7.62806	2.64462
1719	Gm44837	1	1	0.851784	0.595236
1720	Kctd15	1	1	3.44082	1.18283
1721	Cebpg	2	1	-8.06359	-1.25552
1722	Cebpa	2	1	-7.93138	-0.539421
1723	Pdcd5	1	1	6.81381	0.924777
1724	Gm37494	1	1	2.47994	0.977702
1725	Etfb	1	1	6.28038	0.582923
1726	Clec11a	1	1	3.21436	-0.181996
1727	Emc10	1	1	5.593	0.79636
1728	Myh14	2	1	-5.72272	-1.46064
1729	Atf5	1	1	1.41883	-0.0990041
1730	Nup62	2	1	-8.10672	-1.80304
1731	Akt1s1	1	1	5.67697	0.54235
1732	Ap2a1	1	1	4.58586	1.67202
1733	Scaf1	1	1	3.73096	0.907957
1734	Rras	1	1	6.00821	1.80454
1735	Rps11	1	1	8.08147	2.85515
1736	Rpl13a	1	1	7.79198	2.94667
1737	Pih1d1	1	1	5.20315	0.0218896
1738	Lin7b	1	1	1.62837	1.70158
1739	Snrnp70	1	1	-1.13642	-1.56891
1740	Ntf5	1	1	4.72411	0.999438
1741	Ftl1	1	1	8.04497	2.89619
1742	Bax	1	1	6.51112	0.830764
1743	Nucb1	1	1	4.88736	0.428897
1744	Ppp1r15a	2	1	-7.73921	0.109737
1745	Car11	1	1	1.62036	1.62998
1746	Dbp	1	1	4.30676	0.0581468
1747	Sphk2	1	1	4.28257	1.80249
1748	Rpl18	1	1	7.81188	2.94861
1749	Cyth2	2	1	-6.94981	-2.88976
1750	Grwd1	2	1	-6.84858	-2.90551
1751	Kdelr1	1	1	6.96128	2.44345
1752	Tmem143	1	1	5.71912	0.319611
1753	Emp3	1	1	2.95917	-0.180521
1754	Ldha	1	1	6.91301	1.83456
1755	Tsg101	1	1	5.07128	0.374831
1756	Spty2d1	2	1	-7.78674	0.0808126
1757	Htatip2	1	1	0.563815	0.398153
1758	Prmt3	1	1	1.2637	-0.685896
1759	Nipa2	2	1	-7.24636	-1.95197
1760	Ube3a	1	1	2.48261	0.759461
1761	Klf13	2	1	-7.99693	-0.3498
1762	Mef2a	2	1	-6.71029	-1.45054
1763	Arrdc4	1	1	0.759731	0.287707
1764	Rgma	1	1	2.64972	1.15711
1765	Slco3a1	2	1	-5.29916	-2.30134
1766	Akap13	2	1	-7.74536	-2.14861
1767	Det1	1	1	4.1703	0.811976
1768	Aen	2	1	-7.24821	-3.02446
1769	Isg20	2	1	-7.28294	-3.12592
1770	Mfge8	1	1	3.56061	2.27488
1771	Anpep	1	1	1.6245	0.48172
1772	Ap3s2	1	1	3.93421	0.621962
1773	Sema4b	2	1	-7.50072	-1.77333
1774	Ngrn	1	1	5.60454	0.290558
1775	Unc45a	2	1	-8.13183	-2.09922
1776	Man2a2	1	1	1.55554	0.140472
1777	Furin	2	1	-7.37587	-1.7221
1778	Crtc3	2	1	-6.03686	-1.85341
1779	Iqgap1	2	1	-7.52441	-1.15598
1780	Rps17	1	1	7.77946	2.27652
1781	Cpeb1	1	1	2.4205	1.4328
1782	Homer2	2	1	-8.43081	-2.06509
1783	Fam103a1	1	1	5.98852	0.917246
1784	Bnc1	1	1	0.364785	0.385749
1785	Tlnrd1	2	1	-7.74108	-2.74235
1786	Ctsc	1	1	1.38046	-0.434476
1787	Rab38	2	1	-6.33485	-3.42896
1788	Prss23	2	1	-6.32663	-2.53818
1789	Picalm	2	1	-6.28038	-3.15737
1790	Sytl2	1	1	1.6118	-0.830318
1791	Crebzf	2	1	-6.84225	-2.63477
1792	Ccdc90b	1	1	5.01952	0.263089
1793	Pcf11	2	1	-7.16713	-0.682327
1794	Tenm4	1	1	2.3334	-0.246664
1795	Ndufc2	1	1	6.21215	1.01048
1796	Aamdc	1	1	6.46134	0.403788
1797	Clns1a	1	1	5.99391	1.53525
1798	Pak1	2	1	-7.63082	-2.11989
1799	Acer3	2	1	-6.2653	-3.13683
1800	Wnt11	2	1	-8.03507	-1.56706
1801	Gm26705	1	1	3.09903	-0.263265
1802	Serpinh1	1	1	4.21698	1.97171
1803	Rps3	1	1	7.98453	2.8482
1804	Spcs2	1	1	6.07435	0.609147
1805	Ucp2	1	1	1.07757	0.1376
1806	Mrpl48	1	1	5.77616	0.570028
1807	Rab6a	2	1	-8.29601	-0.787342
1808	Fam168a	1	1	2.51233	-0.188228
1809	Fchsd2	1	1	3.42403	1.84266
1810	Stard10	1	1	6.2192	1.53027
1811	Lamtor1	1	1	6.0212	0.640929
1812	Rnf121	2	1	-8.54473	-0.498182
1813	Nup98	2	1	-7.38228	-1.0752
1814	Pgap2	1	1	6.286	0.81761
1815	Rhog	2	1	-7.30745	-2.5665
1816	Stim1	2	1	-5.81411	-1.69705
1817	Hbb-bs	2	1	-4.74656	-1.5464
1818	Trim12c	1	1	1.2964	-0.788875
1819	Cavin3	1	1	5.92864	0.56775
1820	Timm10b	1	1	5.92702	0.75168
1821	Taf10	1	1	7.0529	1.42445
1822	Mrpl17	1	1	6.86586	0.581837
1823	Ppfibp2	2	1	-5.81292	-2.39083
1824	Nlrp10	1	1	1.14941	0.153744
1825	Eif3f	1	1	7.52679	2.73468
1826	Ric3	1	1	1.98662	-0.656687
1827	Lmo1	1	1	5.88369	1.82101
1828	Rpl27a	1	1	8.15658	2.94312
1829	St5	1	1	1.13443	-0.1986
1830	Akip1	1	1	4.77547	0.740814
1831	Scube2	1	1	3.58928	2.83093
1832	Ipo7	2	1	-7.62788	-1.46666
1833	Adm	2	1	-6.88403	-3.07643
1834	Ampd3	1	1	1.99665	0.4808
1835	Eif4g2	2	1	-6.0935	-1.9186
1836	Usp47	2	1	-7.0609	-1.56607
1837	Dkk3	1	1	3.9397	1.89857
1838	Mical2	2	1	-7.62285	-1.74539
1839	Tead1	2	1	-6.48883	-3.33423
1840	Far1	2	1	-6.49783	-1.9694
1841	Rras2	2	1	-7.03233	-2.74469
1842	1110004F10Rik	1	1	5.37445	0.552918
1843	Rps13	1	1	8.14731	2.80097
1844	Xylt1	2	1	-5.58355	-1.61746
1845	Rps15a	1	1	7.91318	2.88529
1846	Smg1	2	1	-7.31634	-0.66948
1847	Itpripl2	1	1	4.15013	1.93156
1848	Tmc7	2	1	-6.30148	-3.42568
1849	Gde1	1	1	5.87146	1.22908
1850	Knop1	1	1	3.04311	0.649995
1851	Dcun1d3	2	1	-7.95871	-2.0003
1852	Uqcrc2	1	1	6.64794	1.92363
1853	Polr3e	1	1	1.79299	1.67874
1854	Cdr2	2	1	-7.15809	-1.68142
1855	Mettl9	1	1	6.57379	1.39909
1856	Gga2	1	1	3.08886	0.96483
1857	Rbbp6	2	1	-7.19694	-1.48637
1858	Arhgap17	2	1	-7.42192	-2.31002
1859	Kdm8	1	1	1.81625	-0.930391
1860	Il4ra	2	1	-7.2129	-3.20943
1861	Xpo6	2	1	-6.73401	-1.53537
1862	Nupr1	2	1	-7.98198	0.813827
1863	Sgf29	1	1	2.07921	0.998645
1864	Mapk3	1	1	6.08068	1.58234
1865	Ypel3	1	1	5.08845	0.428505
1866	Ppp4c	2	1	-7.7686	-2.77998
1867	Aldoa	1	1	6.80536	1.80299
1868	Pagr1a	1	1	0.718176	0.527586
1869	Maz	1	1	1.90884	0.905584
1870	2023-09-01	1	1	6.47691	0.347952
1871	Zfp771	1	1	5.25614	0.206802
1872	Dctpp1	1	1	6.06253	0.575438
1873	Bcl7c	1	1	6.92473	1.52162
1874	Gm39090	2	1	-7.98135	0.899867
1875	Stx4a	1	1	5.71102	1.83932
1876	Vkorc1	1	1	6.77292	1.76403
1877	Bckdk	1	1	5.69621	0.849546
1878	Prss8	2	1	-8.16751	-0.705471
1879	Fus	1	1	-1.26068	-1.70792
1880	Pycard	1	1	5.46515	0.211538
1881	Armc5	1	1	0.141279	-0.35673
1882	Bag3	2	1	-7.98574	0.19613
1883	Mcmbp	2	1	-7.77942	-1.53488
1884	Fgfr2	2	1	-6.43651	-1.95782
1885	Nsmce4a	1	1	5.95129	1.42893
1886	Tacc2	2	1	-5.2372	-1.31348
1887	Plekha1	2	1	-5.70543	-0.766971
1888	Htra1	1	1	3.96285	0.550541
1889	2310057M21Rik	2	1	-7.50233	-2.61734
1890	Pstk	1	1	5.99854	0.348628
1891	Oat	2	1	-6.83008	-2.85853
1892	Fam53b	1	1	1.72058	0.143208
1893	Zranb1	2	1	-7.02696	-1.55436
1894	Ctbp2	2	1	-6.43237	-1.26059
1895	Ptpre	2	1	-6.35129	-3.41995
1896	Bnip3	1	1	4.20587	1.43604
1897	Fuom	1	1	2.09815	0.277931
1898	Echs1	1	1	6.11219	1.31105
1899	Urah	2	1	-7.06525	-2.89446
1900	Ric8a	1	1	4.38133	1.01004
1901	Sirt3	1	1	5.09577	0.0884076
1902	Ifitm2	1	1	6.35085	1.10369
1903	Ifitm3	1	1	4.03543	3.07324
1904	Pkp3	2	1	-6.52293	-2.76307
1905	Rnh1	2	1	-6.17321	-2.84542
1906	Hras	1	1	6.48416	1.4003
1907	Eps8l2	2	1	-8.07073	-1.75406
1908	Taldo1	1	1	6.79754	1.67705
1909	Rplp2	1	1	8.12983	2.67006
1910	Cracr2b	1	1	4.72072	1.29243
1911	Tollip	2	1	-6.10593	-2.49131
1912	Dusp8	2	1	-8.29456	-0.0606383
1913	Ctsd	1	1	3.54554	1.50502
1914	Mrpl23	1	1	7.31773	1.78554
1915	Cdkn1c	2	1	-8.13734	0.582756
1916	Cars	2	1	-7.14195	-3.03567
1917	Dhcr7	1	1	4.37592	2.05249
1918	Cttn	1	1	3.93997	1.74374
1919	Oraov1	1	1	5.20002	0.0384876
1920	Ccnd1	1	1	4.20797	2.3526
1921	H60c	1	1	4.12234	2.36812
1922	Zbtb2	2	1	-8.06746	-0.21022
1923	Esr1	1	1	1.46201	-0.459668
1924	Cnksr3	2	1	-6.80654	-2.82945
1925	Pcmt1	1	1	6.26999	1.75196
1926	Tab2	2	1	-6.03916	-1.55824
1927	Ust	1	1	2.11698	-0.441023
1928	Samd5	1	1	1.63207	0.471721
1929	Shprh	1	1	2.69302	1.41442
1930	Fbxo30	2	1	-7.50001	-1.04551
1931	Stx11	2	1	-7.87174	-3.15624
1932	Sf3b5	1	1	5.97055	1.26533
1933	Plagl1	2	1	-5.62035	-2.08292
1934	Ltv1	2	1	-5.6812	-2.40215
1935	Phactr2	1	1	2.40988	0.331058
1936	Aig1	1	1	4.52551	2.83145
1937	Hivep2	2	1	-7.69005	-0.807369
1938	Cited2	1	1	3.34378	2.78035
1939	Nhsl1	2	1	-5.23372	-1.36402
1940	Hebp2	1	1	5.26935	0.109095
1941	Perp	1	1	4.89073	2.98301
1942	Tnfaip3	2	1	-7.98569	-2.62343
1943	Map7	2	1	-6.65366	-1.81168
1944	Bclaf1	2	1	-7.45298	0.138183
1945	Hbs1l	2	1	-6.66395	-1.89124
1946	Sgk1	2	1	-8.15051	-1.2593
1947	Rps12	1	1	8.20954	2.75956
1948	Moxd1	1	1	3.69161	1.28902
1949	Ctgf	1	1	3.72854	2.33604
1950	Tmem200a	1	1	0.337407	0.0458638
1951	Hint3	1	1	6.09939	0.544094
1952	Tpd52l1	1	1	4.1659	0.0883788
1953	Rnf217	2	1	-6.91822	-2.02108
1954	Rwdd1	1	1	6.55668	0.484851
1955	Fam26e	1	1	4.68776	2.67172
1956	Amd2	2	1	-7.00356	-1.80279
1957	Marcks	1	1	1.44868	0.401233
1958	Amd1	2	1	-6.9659	-1.82017
1959	Cdk19	2	1	-6.15798	-2.26482
1960	Ppil6	1	1	0.432216	1.12169
1961	Cd164	2	1	-6.17069	-1.63781
1962	Sesn1	1	1	3.74969	1.28064
1963	Cd24a	2	1	-7.51792	-1.03145
1964	Crybg1	1	1	2.47201	1.01159
1965	Prdm1	2	1	-6.85894	-3.37543
1966	Popdc3	1	1	1.28824	0.372018
1967	Slc35f1	1	1	1.73503	-0.698958
1968	Cep85l	1	1	3.10928	0.0757848
1969	Asf1a	1	1	3.29814	1.13641
1970	Gja1	2	1	-5.31045	-2.28594
1971	Smpdl3a	1	1	2.55731	0.0895678
1972	Gcc2	1	1	3.78593	0.839359
1973	2023-09-10	1	1	5.02067	0.662063
1974	Sowahc	2	1	-6.82474	-2.69738
1975	P4ha1	2	1	-7.54044	-0.856088
1976	Ddit4	2	1	-7.79836	1.02814
1977	Anapc16	1	1	5.67716	0.878869
1978	Ascc1	1	1	5.32555	0.944932
1979	Psap	1	1	3.25263	1.53267
1980	Vsir	1	1	1.98032	0.11898
1981	Gm17455	1	1	1.32841	0.586831
1982	Ppa1	2	1	-6.31952	-3.02728
1983	Sar1a	2	1	-6.1896	-2.82447
1984	H2afy2	1	1	2.20796	-0.0129896
1985	Hk1	1	1	3.14455	1.71035
1986	Ddx21	2	1	-6.91753	-2.65768
1987	Rufy2	1	1	3.47219	0.781923
1988	Sirt1	2	1	-7.54444	-0.0864161
1989	Reep3	2	1	-6.08088	-2.22694
1990	Jmjd1c	2	1	-6.22079	-2.01087
1991	Nrbf2	2	1	-6.34835	-3.02863
1992	Egr2	2	1	-8.02611	0.665185
1993	Ado	1	1	2.46415	-0.187434
1994	Arid5b	2	1	-8.04293	-1.48747
1995	Ank3	1	1	2.93637	0.268567
1996	Cisd1	1	1	5.92095	1.33782
1997	Ipmk	2	1	-8.30717	-0.487831
1998	Upb1	1	1	2.33607	0.355779
1999	Snrpd3	1	1	6.75147	0.902061
[truncated: 2,135 more rows]
