# Supplementary material for: Single cell analysis of transcriptome and open chromatin reveals the dynamics of hair follicle stem cell aging
Source: Front Aging. 2023 Jul 3;4:1192149. doi: 10.3389/fragi.2023.1192149 (PMC10350644; doi:10.3389/fragi.2023.1192149)
Supplement: Supplementary file 8 [file Table7.XLSX]

## Sheet: young feature regions
chr	start	end
chr14	118236175	118237547
chr6	91475383	91475971
chr14	110499101	110499741
chr19	36918395	36919889
chr7	6696262	6696808
chr4	65305714	65307105
chr19	20653064	20653882
chr14	118502251	118503301
chr5	91091436	91092109
chr16	5351963	5352821
chr11	16850432	16851747
chr1	81366750	81367555
chr5	142878590	142880646
chr14	60895275	60896507
chr7	25208920	25209867
chr13	81311728	81312623
chr19	4208589	4209391
chr3	18339039	18340043
chr19	8982472	8983757
chr2	101983771	101984584
chr13	107918092	107918750
chr12	45073890	45075419
chr8	41178329	41179749
chr8	36639438	36641135
chr1	120135906	120136930
chr2	113514049	113514894
chr13	28873755	28874587
chr17	75936415	75937502
chr17	70899168	70900200
chr11	68859781	68860617
chr6	58682448	58683148
chr5	31634014	31635042
chr2	19540656	19541422
chr10	61256294	61257122
chr7	110108696	110109704
chrX	161048238	161048674
chr19	57297395	57297959
chr8	105469009	105470001
chr9	27298805	27299828
chr9	95405522	95407814
chr11	54060230	54060868
chr2	109952599	109953768
chr2	20339137	20340665
chr17	66522657	66524137
chr13	110229690	110230842
chr13	102173625	102174863
chr10	44446730	44448224
chr8	128666465	128667528
chr13	81356516	81357629
chr7	145103088	145103600
chr4	122959842	122961469
chr4	14010767	14011319
chr13	89739297	89741261
chr1	87559873	87560817
chr12	29740091	29740908
chr17	47293763	47294678
chr8	36696097	36697094
chr13	97459574	97460066
chr19	34392726	34393587
chr8	64522432	64523421
chr14	23629157	23629511
chr19	34474339	34476067
chr18	82152689	82153365
chr19	40268548	40269124
chr8	36961934	36962733
chr14	17578543	17579407
chr15	91089300	91089796
chr4	150865487	150866383
chr19	41747211	41748130
chr4	118542702	118544387
chr8	35825509	35827286
chr12	39882351	39883120
chr2	173662452	173663078
chr4	28812682	28813581
chr5	23902576	23903680
chr18	24792241	24792847
chr6	91665219	91666358
chr4	4016000	4016846
chr4	20194786	20195610
chr19	15924201	15926000
chr19	10868332	10870443
chr4	139716374	139717151
chr18	50160116	50161457
chr19	40270188	40272019
chr12	10473985	10474493
chr6	139598873	139600800
chr16	87658458	87659395
chr11	8569253	8570266
chr19	37375631	37376789
chr19	34441600	34442577
chr2	135436361	135436724
chr16	87085856	87086489
chr6	103510463	103511545
chr1	164222757	164223561
chr13	21750196	21750926
chr19	21118519	21120120
chr8	15519691	15520255
chr15	91103878	91105464
chr12	15815652	15817364
chr17	24855686	24857055
chr3	93144425	93145259
chr9	120248566	120249889
chr14	22597376	22598170
chr12	54303423	54304409
chr19	20389396	20390188
chr10	91183280	91184004
chr16	90850284	90851300
chr14	101729191	101730354
chr3	31022703	31023372
chr15	38585471	38586180
chr19	32291868	32292829
chr17	12118456	12119698
chr13	23573850	23574896
chr1	88257031	88257704
chr19	32272647	32273333
chr4	81925835	81926541
chr19	8984393	8984999
chr15	91088088	91088822
chr5	116432582	116433445
chr1	137898214	137898886
chr8	23559755	23560599
chr3	92080424	92082199
chr2	174116770	174117543
chr3	119955815	119956690
chr7	34811640	34813245
chr10	126267189	126268025
chr11	105494779	105495657
chr2	172548861	172549854
chr19	24025359	24026265
chr4	32319270	32320485
chr16	52135549	52136145
chr6	33976523	33977108
chr6	30568002	30568547
chr3	129969278	129970509
chr18	62100912	62102337
chr5	43375401	43376439
chr11	89248590	89249295
chr19	34021457	34022485
chr11	52448865	52449511
chr4	9002574	9003461
chr10	93509411	93510957

## Sheet: old feature regions
chr	start	end
chr7	14072232	14073492
chr9	25782567	25783843
chr9	10824223	10824806
chr1	192735793	192737041
chr5	124963698	124964715
chr17	13454523	13455172
chr7	26005614	26007124
chr12	54734259	54735395
chr7	120459035	120459678
chr7	120486299	120486941
chr11	75414891	75415861
chr5	78381726	78382477
chr9	10681625	10682065
chr6	40750208	40750899
chr8	79111896	79112958
chr10	40629744	40630452
chr17	6429067	6431016
chr1	7777362	7777621
chr11	98047654	98048324
chr14	70428651	70430224
chr9	52368788	52369512
chr7	110688942	110689816
chr10	70716883	70717526
chr9	120528737	120529720
chr6	40714739	40715270
chr10	70783468	70784254
chr5	78421504	78421804
chr13	84347874	84348685
chr8	101668758	101669438
chr16	67620526	67621582
chr16	15195104	15196576
chr4	111400347	111401534
chr8	31207797	31208438
chr3	96492961	96493461
chrX	135086725	135087638
chr1	8581924	8582226
chr9	35904116	35904996
chr1	78745152	78745863
chr3	144643078	144643967
chr1	73545371	73546059
chr10	70598412	70600077
chr15	97956275	97956857
chr17	79580249	79580924
chr5	78393242	78393553
chr8	17401181	17402036
chr1	36030167	36031093
chr10	70824265	70824931
chr9	25896454	25897002
chr1	118741036	118741708
chr8	35183040	35184555
chr11	53820313	53822022
chr5	119309779	119310849
chr14	24864180	24864783
chr11	59384338	59385038
chr7	102017113	102018170
chr15	90308014	90308780
chr14	76258536	76259242
chr14	71128200	71129089
chr1	9966940	9968462
chr6	117651787	117652513
chr8	22012871	22013809
chr11	17414938	17415774
chr6	8647405	8648106
chr4	139508780	139509549
chr18	8843538	8843963
chr17	77998638	77998983
chr4	82228801	82229345
chr10	43972966	43973760
chr16	15216041	15216565
chr4	16739530	16740212
chr18	5591123	5592371
chr17	87317171	87317723
chr9	52541845	52542331
chr1	59549085	59549674
chr9	102923682	102925336
chr17	44468063	44468868
chr8	104028543	104029080
chr17	36120786	36121901
chr6	149565607	149566421
chr13	3782423	3783043
chr12	86473264	86474375
chr2	133397595	133398127
chr9	56880944	56881426
chr3	102752280	102752992
chr13	42197934	42198922
chr15	62466689	62467637
chr9	51369434	51370030
chr3	105719647	105720531
chr1	80483457	80484494
chr5	53346700	53347523
chr10	70798973	70800324
chr1	149674103	149674618
chr6	6801635	6802403
chr16	16036048	16036874
chr2	165748530	165749004
chr17	7663918	7664931
chr2	157707275	157707881
chr9	67813679	67814502
chr17	77868537	77869252
chr18	70761243	70762091
chr11	4302372	4302811
chr10	39659081	39660438
chr6	38779417	38780153
chr5	53346042	53346569
chr16	58513702	58515017
chr15	90309059	90309505
